# Supplementary material for: Analogue signaling of somatodendritic synaptic activity to axon enhances GABA release in young cerebellar molecular layer interneurons
Source: eLife. 2023 Aug 11;12:e85971. doi: 10.7554/eLife.85971 (PMC10421593; doi:10.7554/eLife.85971)
Supplement: Source code 1. [file elife-85971-code1.zip]

Archive with 3 entries (3 files):
- Python_CaVSim/Cav_MLI_model.py
- Python_CaVSim/Readme.txt
- Python_CaVSim/Vcommand.txt
