# Supplementary material for: Analogue signaling of somatodendritic synaptic activity to axon enhances GABA release in young cerebellar molecular layer interneurons
Source: eLife. 2023 Aug 11;12:e85971. doi: 10.7554/eLife.85971 (PMC10421593; doi:10.7554/eLife.85971)
Supplement: Source code 1. [file elife-85971-code1.zip › Python_CaVSim/Readme.txt]

This is a note to show how to run the simulation for the simple Cav activation model described in the article, Analogue signaling of somato-dendritic synaptic activity to axon enhances GABA release in young cerebellar molecular layer interneurons”, by Federico F. Trigo and S. Kawaguchi.

In a PC installed with Python (https://www.python.org/), you can run the simulation just by opening the script file 'Cav_MLI_model.py'.
You need to put a text file at the same directory to define the voltage waveform (see an example 'Vcommand.txt' packed together).  
This model uses only 5 paraeters to characterize the Cav activation and deactivation assuming independent and identical 4 voltage sensors in individual channles.
Default setting for those parameters are below:

alpha = 0.2
VCaV_50 = -17
ECa = 60
k_on = 0.55
k_off = 0.65

By changing the value above, you can change the property of channels.

After running each voltage waveform defiend in the text file (Vcommand.txt in a default condition), an output csv file is provided in the same directory. The result file provides time course of values for time (t), membrane potential (Vm), relative amplitude of ICa (ICa_rel), voltage sensor acivation possibility (Ps_act), open probability of Cav (PCaV_op), probability of 3 votage sensors are active (Pd), probability of 2 votage sensors are active (Pc), probability of only one votage sensor is active (Pb), and probability of all votage sensors are inactive (P_inact). 

By changing the voltage waveform defined in 'Vcommand.txt', you can calculate the Cav activation in that situation.     
