# Supplementary material for: Analogue signaling of somatodendritic synaptic activity to axon enhances GABA release in young cerebellar molecular layer interneurons
Source: eLife. 2023 Aug 11;12:e85971. doi: 10.7554/eLife.85971 (PMC10421593; doi:10.7554/eLife.85971)
Supplement: Source code 1. [file elife-85971-code1.zip › Python_CaVSim/Vcommand.txt]

0	-70.0188	-70.0188	-70.0188	-70.1126	-69.9875	-70.0188	-69.9876	-70.0188	-70.0188	-70.0188	-70.1126	-69.9875
0.02	-69.9563	-69.9563	-69.9563	-69.9563	-69.8938	-69.9876	-69.9875	-69.9563	-69.925	-70.0188	-70.0501	-69.9876
0.04	-69.9875	-69.9875	-70.05	-69.9875	-69.9875	-69.9875	-69.9875	-69.8625	-70.1126	-69.9875	-69.9562	-69.9562
0.06	-69.9563	-70.0188	-70.0188	-69.9876	-69.9563	-70.0501	-69.9563	-69.9563	-70.0188	-69.9251	-69.8625	-69.9563
0.08	-69.9563	-70.0501	-70.0188	-69.8937	-69.9876	-70.0501	-70.0189	-70.0188	-69.9563	-69.925	-69.9876	-70.0189
0.1	-69.9875	-70.0501	-69.9875	-69.9562	-70.0188	-70.1126	-69.925	-69.8937	-70.0188	-69.925	-69.9563	-70.1438
0.12	-69.9563	-69.9875	-69.8625	-69.9563	-69.8938	-69.9563	-70.0188	-69.9876	-69.9563	-69.9876	-70.0189	-70.0814
0.14	-69.9875	-69.9875	-69.9562	-70.05	-69.9875	-70.0188	-70.0188	-70.0188	-70.0188	-70.0813	-70.1125	-70.1439
0.16	-69.925	-70.0188	-69.925	-69.8312	-69.8625	-69.9563	-69.925	-69.8937	-69.9562	-69.8938	-69.9876	-70.1751
0.18	-70.0501	-69.9563	-70.1439	-70.0814	-70.0188	-70.0501	-70.1439	-70.0501	-70.1752	-70.0814	-70.1127	-70.1752
0.2	-70.0188	-69.9563	-70.05	-70.05	-70.05	-70.0188	-69.925	-70.0814	-70.1439	-70.0813	-70.0501	-70.2065
0.22	-70.0188	-70.0188	-70.0188	-69.9562	-70.0188	-70.0188	-69.9875	-70.0501	-70.0501	-69.9875	-70.05	-70.2064
0.24	-70.0813	-69.9875	-70.05	-70.0813	-70.1439	-70.05	-70.0813	-70.1439	-70.1751	-70.1126	-70.1126	-70.1438
0.26	-70.0501	-69.9875	-69.9876	-70.0814	-70.0501	-70.0501	-70.0814	-70.0501	-70.0501	-70.0189	-70.0501	-70.3003
0.28	-70.0188	-70.0501	-70.05	-70.0188	-69.9876	-69.925	-69.9562	-69.9563	-70.1126	-70.05	-69.9875	-70.1126
0.3	-69.925	-69.9875	-69.9875	-69.9875	-69.8625	-69.8625	-69.8312	-69.8625	-69.925	-69.8625	-69.9562	-69.8937
0.32	-69.9875	-70.0501	-70.0188	-69.9562	-69.9562	-70.0187	-69.9875	-70.0188	-69.9562	-69.9563	-69.9875	-70.0501
0.34	-70.0501	-70.0501	-69.9563	-70.0188	-70.0188	-70.0188	-70.1439	-70.0813	-70.0501	-70.1127	-70.1127	-70.0189
0.36	-70.0501	-69.9875	-70.0188	-70.0501	-70.0501	-69.925	-70.0501	-70.1127	-69.9876	-70.0188	-70.0501	-69.9876
0.38	-70.0501	-70.0188	-70.1127	-70.0501	-70.0501	-70.0501	-69.9875	-70.0814	-70.0501	-70.0189	-70.1126	-69.9876
0.4	-70.0188	-70.0188	-70.0814	-69.925	-69.8937	-69.9875	-69.9876	-70.0814	-69.9876	-69.9876	-69.9876	-70.0188
0.42	-69.9875	-70.0188	-69.9875	-70.0813	-70.0188	-69.9562	-69.925	-70.0188	-70.0188	-70.0501	-69.9562	-69.9562
0.44	-70.0501	-69.9875	-69.9876	-69.9563	-70.0501	-70.0813	-70.0501	-70.0501	-70.0814	-70.0501	-70.0814	-70.1126
0.46	-70.0188	-69.9875	-70.0188	-70.05	-70.0813	-70.0813	-70.0501	-70.0814	-70.1126	-70.1126	-69.9875	-70.0814
0.48	-69.9875	-70.0501	-69.9875	-70.0813	-69.925	-69.9875	-69.9875	-70.05	-69.925	-70.0188	-69.9562	-69.8937
0.5	-70.0188	-69.9563	-69.9876	-70.1126	-70.0188	-69.9876	-70.0813	-70.0188	-70.0501	-69.9562	-69.9875	-69.925
0.52	-70.0501	-70.0501	-70.0188	-70.0188	-70.1127	-69.9563	-70.0188	-70.0188	-69.9563	-70.1126	-70.0501	-69.9876
0.54	-70.0813	-70.0188	-70.0813	-70.0501	-70.05	-70.0501	-70.0813	-70.1126	-70.0501	-70.05	-70.1126	-70.0813
0.56	-70.0188	-70.0501	-69.9875	-70.0501	-70.0501	-69.9562	-70.0813	-70.0501	-69.9562	-69.9875	-70.0814	-69.9563
0.58	-70.0188	-70.0188	-69.9875	-70.1126	-70.0501	-69.9875	-69.9875	-70.0188	-69.925	-69.9875	-70.0814	-69.8937
0.6	-69.9875	-69.9563	-69.9875	-69.9563	-69.9562	-69.9875	-69.9562	-70.0813	-69.8937	-69.9875	-69.9875	-69.8624
0.62	-69.9875	-69.9563	-69.9562	-69.9875	-70.0813	-69.8937	-70.0188	-70.0813	-69.8937	-69.9563	-69.925	-69.7999
0.64	-69.9875	-70.0501	-70.0187	-69.9563	-70.0188	-69.925	-69.9562	-69.9875	-70.0188	-69.8937	-69.9875	-69.7999
0.66	-70.0501	-70.0813	-70.1126	-69.9563	-69.9563	-69.9876	-70.0501	-70.0813	-70.0501	-70.0188	-70.0188	-69.925
0.68	-70.0188	-69.9875	-70.0501	-70.0188	-69.9876	-69.9876	-69.9875	-70.0501	-70.05	-69.925	-69.9875	-69.9875
0.7	-69.9563	-70.0188	-70.0188	-69.925	-69.9251	-69.925	-69.9876	-69.8312	-69.925	-69.8938	-69.925	-69.8938
0.72	-69.9563	-70.0188	-69.9251	-69.9251	-70.0188	-69.8625	-69.9251	-69.9563	-69.9563	-69.9876	-69.8625	-69.8312
0.74	-70.0188	-69.9875	-70.0501	-70.0813	-70.05	-70.0188	-70.0501	-70.0188	-70.0188	-69.9875	-70.0188	-69.8937
0.76	-70.0501	-69.9875	-70.1127	-69.9563	-70.0814	-70.0188	-70.0814	-70.1126	-70.1126	-69.9563	-70.0813	-69.8625
0.78	-70.0188	-69.9875	-70.1126	-70.0501	-69.925	-69.9563	-70.0501	-69.925	-69.9875	-70.0188	-70.0188	-69.925
0.8	-70.0188	-70.0813	-70.0188	-70.0501	-70.0188	-69.9876	-69.9875	-70.0188	-70.0188	-69.9562	-69.9875	-69.9562
0.82	-70.0501	-70.0188	-70.0813	-69.9876	-70.1126	-70.0501	-70.0501	-69.9563	-70.0501	-69.9563	-70.0189	-69.9563
0.84	-69.9563	-70.0188	-69.9563	-69.9563	-70.0814	-69.9563	-69.925	-69.9876	-69.8938	-69.925	-69.9563	-69.925
0.86	-69.9563	-70.0188	-69.9563	-69.925	-69.9563	-70.0501	-69.925	-69.925	-69.9876	-69.925	-69.925	-69.8937
0.88	-70.0188	-69.9563	-70.0188	-69.9875	-70.05	-70.0188	-70.1126	-69.9875	-70.0501	-69.8937	-69.9562	-69.925
0.9	-69.9875	-70.0188	-70.0813	-70.05	-70.0501	-70.0501	-70.0188	-69.9875	-70.0187	-70.0188	-69.9562	-69.9249
0.92	-69.9875	-69.9875	-69.9562	-70.0813	-69.9875	-70.05	-69.9875	-69.9875	-70.0188	-69.925	-69.8937	-69.8937
0.94	-70.0188	-69.9875	-70.0188	-70.0188	-70.0501	-69.9876	-70.0188	-69.9875	-69.9875	-70.0814	-70.05	-69.8624
0.96	-69.9875	-70.0501	-69.9875	-69.9562	-70.0187	-69.9562	-70.0813	-69.9875	-69.9875	-69.9875	-69.8937	-69.7686
0.98	-70.0188	-69.9875	-70.1126	-70.05	-70.0188	-70.0188	-70.0814	-69.9563	-70.05	-70.0188	-69.8937	-69.7373
1	-70.0188	-70.0188	-70.1126	-69.9875	-70.0188	-69.9876	-70.0188	-70.0188	-70.0188	-70.1126	-69.9875	-69.8312
1.02	-70.0188	-70.0188	-70.0188	-69.9563	-70.0501	-70.05	-70.0188	-69.9875	-70.0813	-70.1126	-70.0501	-69.8312
1.04	-69.9563	-70.0188	-69.9563	-69.9563	-69.9563	-69.9563	-69.8313	-70.0814	-69.9563	-69.925	-69.925	-69.6749
1.06	-69.925	-69.9875	-69.9563	-69.925	-70.0188	-69.925	-69.925	-69.9875	-69.8938	-69.8312	-69.925	-69.7686
1.08	-69.9563	-70.0188	-69.8937	-69.9876	-70.0501	-70.0189	-70.0188	-69.9563	-69.925	-69.9876	-70.0189	-69.7687
1.1	-70.0188	-70.0188	-69.9875	-70.0501	-70.1439	-69.9563	-69.925	-70.0501	-69.9563	-69.9876	-70.1751	-69.7374
1.12	-70.0813	-69.9875	-70.0813	-70.0188	-70.0813	-70.1438	-70.1126	-70.0813	-70.1126	-70.1439	-70.2064	-69.8312
1.14	-70.0188	-69.9875	-70.0813	-70.0188	-70.0501	-70.0501	-70.0501	-70.0501	-70.1126	-70.1438	-70.1752	-69.8311
1.16	-70.0501	-70.0501	-69.9563	-69.9876	-70.0814	-70.0501	-70.0188	-70.0813	-70.0189	-70.1127	-70.3002	-69.7687
1.18	-69.925	-70.0188	-69.9563	-69.8937	-69.925	-70.0188	-69.925	-70.0501	-69.9563	-69.9876	-70.0501	-69.7374
1.2	-69.9563	-69.9875	-69.9875	-69.9875	-69.9563	-69.8625	-70.0189	-70.0814	-70.0188	-69.9876	-70.144	-69.6124
1.22	-69.9875	-69.9875	-69.9249	-69.9875	-69.9875	-69.9562	-70.0188	-70.0188	-69.9562	-70.0187	-70.1751	-69.7999
1.24	-70.0188	-69.9875	-70.0188	-70.0814	-69.9875	-70.0188	-70.0814	-70.1126	-70.0501	-70.0501	-70.0813	-69.7061
1.26	-70.0813	-70.0188	-70.1126	-70.0813	-70.0813	-70.1126	-70.0813	-70.0813	-70.0501	-70.0813	-70.3315	-69.7998
1.28	-69.9563	-69.9875	-69.9563	-69.9251	-69.8625	-69.8937	-69.8938	-70.0501	-69.9875	-69.925	-70.0501	-69.7374
1.3	-70.0188	-70.0813	-70.0813	-69.9563	-69.9563	-69.925	-69.9563	-70.0188	-69.9563	-70.05	-69.9875	-69.7686
1.32	-70.0188	-70.0501	-69.9875	-69.9875	-70.05	-70.0188	-70.0501	-69.9875	-69.9876	-70.0188	-70.0814	-69.8312
1.34	-70.0813	-69.9875	-70.05	-70.05	-70.05	-70.1751	-70.1125	-70.0813	-70.1439	-70.1439	-70.0501	-69.9249
1.36	-70.0188	-69.9875	-70.0188	-70.0188	-69.8937	-70.0188	-70.0814	-69.9563	-69.9875	-70.0188	-69.9563	-69.7999
1.38	-69.9875	-70.0501	-69.9875	-69.9875	-69.9875	-69.9249	-70.0188	-69.9875	-69.9563	-70.05	-69.925	-69.7373
1.4	-69.9875	-70.0501	-69.8937	-69.8624	-69.9562	-69.9563	-70.0501	-69.9563	-69.9563	-69.9563	-69.9875	-69.7374
1.42	-69.9875	-69.9875	-70.0813	-70.0188	-69.9562	-69.925	-70.0188	-70.0188	-70.0501	-69.9562	-69.9562	-69.7686
1.44	-70.0188	-69.9563	-69.925	-70.0188	-70.05	-70.0188	-70.0188	-70.0501	-70.0188	-70.0501	-70.0813	-69.6749
1.46	-69.9875	-69.9875	-70.0187	-70.05	-70.05	-70.0188	-70.0501	-70.0813	-70.0813	-69.9562	-70.0501	-69.6123
1.48	-69.9875	-69.9875	-70.0813	-69.925	-69.9875	-69.9875	-70.05	-69.925	-70.0188	-69.9562	-69.8937	-69.5809
1.5	-69.9875	-69.9563	-70.0813	-69.9875	-69.9563	-70.05	-69.9875	-70.0188	-69.9249	-69.9562	-69.8937	-69.5184
1.52	-70.0188	-69.9875	-69.9875	-70.0814	-69.925	-69.9875	-69.9875	-69.925	-70.0813	-70.0188	-69.9563	-69.4871
1.54	-69.9875	-69.9875	-69.9563	-69.9562	-69.9563	-69.9875	-70.0188	-69.9563	-69.9562	-70.0188	-69.9875	-69.4559
1.56	-70.0501	-70.0188	-70.0814	-70.0814	-69.9875	-70.1126	-70.0814	-69.9875	-70.0188	-70.1127	-69.9876	-69.3309
1.58	-70.0501	-70.0188	-70.1439	-70.0814	-70.0188	-70.0188	-70.0501	-69.9563	-70.0188	-70.1127	-69.925	-69.4872
1.6	-70.0188	-70.0188	-69.9876	-69.9875	-70.0188	-69.9875	-70.1126	-69.925	-70.0188	-70.0188	-69.8937	-69.3933
1.62	-70.0188	-69.9875	-70.0188	-70.1126	-69.925	-70.0501	-70.1126	-69.925	-69.9876	-69.9563	-69.8312	-69.4871
1.64	-69.9563	-69.9875	-69.9251	-69.9876	-69.8938	-69.925	-69.9563	-69.9876	-69.8625	-69.9563	-69.7687	-69.2996
1.66	-69.9563	-70.0188	-69.8625	-69.8625	-69.8938	-69.9563	-69.9875	-69.9563	-69.925	-69.925	-69.8312	-69.4559
1.68	-69.9875	-70.0188	-69.9875	-69.9563	-69.9563	-69.9562	-70.0188	-70.0187	-69.8937	-69.9562	-69.9562	-69.3933
1.7	-70.0188	-70.0813	-69.9875	-69.9876	-69.9875	-70.0501	-69.8937	-69.9875	-69.9563	-69.9875	-69.9563	-69.3621
1.72	-69.9875	-69.9563	-69.9563	-70.05	-69.8937	-69.9563	-69.9875	-69.9875	-70.0188	-69.8937	-69.8624	-69.2995
1.74	-70.0188	-70.0501	-70.0813	-70.05	-70.0188	-70.0501	-70.0188	-70.0188	-69.9875	-70.0188	-69.8937	-69.3621
1.76	-69.9875	-70.0501	-69.8937	-70.0188	-69.9562	-70.0188	-70.05	-70.05	-69.8937	-70.0187	-69.7999	-69.1431
1.78	-69.9563	-70.0501	-69.9876	-69.8625	-69.8938	-69.9876	-69.8625	-69.925	-69.9563	-69.9563	-69.8625	-69.1745
1.8	-70.0501	-70.0501	-70.0814	-70.0501	-70.0189	-70.0188	-70.0501	-70.0501	-69.9875	-70.0188	-69.9875	-69.3309
1.82	-69.9563	-69.9875	-69.8938	-70.0188	-69.9563	-69.9563	-69.8625	-69.9563	-69.8625	-69.9251	-69.8625	-69.237
1.84	-69.9875	-69.9875	-69.9875	-70.1126	-69.9875	-69.9562	-70.0188	-69.925	-69.9562	-69.9875	-69.9562	-69.2682
1.86	-70.0188	-70.0188	-69.9875	-70.0188	-70.1126	-69.9875	-69.9875	-70.0501	-69.9875	-69.9875	-69.9562	-69.1744
1.88	-70.0188	-70.0188	-69.9875	-70.05	-70.0188	-70.1126	-69.9875	-70.0501	-69.8937	-69.9562	-69.925	-69.1432
1.9	-69.925	-70.0188	-69.9875	-69.9876	-69.9876	-69.9563	-69.925	-69.9562	-69.9563	-69.8937	-69.8624	-69.1431
1.92	-70.0188	-69.9875	-70.1126	-70.0188	-70.0813	-70.0188	-70.0188	-70.0501	-69.9563	-69.925	-69.925	-69.1119
1.94	-70.0188	-70.0188	-70.0188	-70.0501	-69.9876	-70.0188	-69.9875	-69.9875	-70.0814	-70.05	-69.8624	-69.0806
1.96	-69.9563	-69.9563	-69.925	-69.9875	-69.925	-70.0501	-69.9563	-69.9563	-69.9563	-69.8625	-69.7374	-69.0494
1.98	-69.9563	-70.0501	-69.9875	-69.9563	-69.9563	-70.0189	-69.8938	-69.9875	-69.9563	-69.8312	-69.6748	-69.0182
2	-69.9563	-70.0501	-69.925	-69.9563	-69.9251	-69.9563	-69.9563	-69.9563	-70.0501	-69.925	-69.7687	-68.893
2.02	-70.0188	-70.0188	-69.9563	-70.0501	-70.05	-70.0188	-69.9875	-70.0813	-70.1126	-70.0501	-69.8312	-68.9868
2.04	-69.9875	-69.9875	-69.9875	-69.9875	-69.9875	-69.8625	-70.1126	-69.9875	-69.9562	-69.9562	-69.7061	-69.0181
2.06	-69.9875	-70.0188	-69.9875	-70.0813	-69.9875	-69.9875	-70.05	-69.9563	-69.8937	-69.9875	-69.8311	-69.018
2.08	-70.0501	-69.9875	-70.0814	-70.1439	-70.1127	-70.1126	-70.0501	-70.0188	-70.0814	-70.1127	-69.8625	-68.9555
2.1	-70.0501	-70.0188	-70.0814	-70.1752	-69.9876	-69.9563	-70.0814	-69.9876	-70.0189	-70.2064	-69.7687	-69.0181
2.12	-70.0501	-70.0501	-69.9876	-70.0501	-70.1126	-70.0814	-70.0501	-70.0814	-70.1127	-70.1752	-69.8	-68.9243
2.14	-70.0188	-70.0813	-70.0188	-70.0501	-70.0501	-70.0501	-70.0501	-70.1126	-70.1438	-70.1752	-69.8311	-68.9868
2.16	-70.0813	-69.9875	-70.0188	-70.1126	-70.0813	-70.05	-70.1125	-70.0501	-70.1439	-70.3314	-69.7999	-68.893
2.18	-69.9875	-70.0188	-69.9562	-69.9875	-70.0813	-69.9875	-70.1126	-70.0188	-70.0501	-70.1126	-69.7999	-68.7366
2.2	-69.9563	-69.9875	-69.9875	-69.9563	-69.8625	-70.0189	-70.0814	-70.0188	-69.9876	-70.144	-69.6124	-68.6116
2.22	-70.0501	-69.9875	-70.0501	-70.0501	-70.0188	-70.0814	-70.0814	-70.0188	-70.0813	-70.2377	-69.8625	-68.7366
2.24	-69.9875	-69.9875	-70.0501	-69.9562	-69.9875	-70.0501	-70.0813	-70.0188	-70.0188	-70.05	-69.6748	-68.5802
2.26	-69.9875	-70.0188	-69.9875	-69.9875	-70.0188	-69.9875	-69.9875	-69.9563	-69.9875	-70.2377	-69.706	-68.5177
2.28	-70.0188	-70.0188	-69.9876	-69.925	-69.9562	-69.9563	-70.1126	-70.05	-69.9875	-70.1126	-69.7999	-68.4552
2.3	-70.0188	-70.0813	-69.9563	-69.9563	-69.925	-69.9563	-70.0188	-69.9563	-70.05	-69.9875	-69.7686	-68.3926
2.32	-70.0188	-69.9875	-69.9875	-70.05	-70.0188	-70.0501	-69.9875	-69.9876	-70.0188	-70.0814	-69.8312	-68.4865
2.34	-70.0188	-69.9875	-69.9875	-69.9875	-70.1126	-70.05	-70.0188	-70.0814	-70.0814	-69.9876	-69.8624	-68.4552
2.36	-69.9875	-69.9875	-69.9875	-69.8624	-69.9875	-70.0501	-69.925	-69.9562	-69.9875	-69.925	-69.7686	-68.3301
2.38	-70.0188	-70.0188	-70.0188	-70.0188	-69.9562	-70.0501	-70.0188	-69.9876	-70.0813	-69.9563	-69.7686	-68.3301
2.4	-70.0813	-69.9875	-69.9562	-70.05	-70.0501	-70.1439	-70.0501	-70.0501	-70.0501	-70.0813	-69.8312	-68.4239
2.42	-69.925	-70.0188	-69.9563	-69.8937	-69.8625	-69.9563	-69.9563	-69.9876	-69.8937	-69.8937	-69.7061	-68.205
2.44	-70.0501	-69.9563	-70.0501	-70.0813	-70.0501	-70.0501	-70.0814	-70.0501	-70.0814	-70.1126	-69.7062	-68.2988
2.46	-69.9563	-69.9875	-70.0188	-70.0188	-69.9876	-70.0189	-70.0501	-70.0501	-69.925	-70.0189	-69.5811	-68.0487
2.48	-69.9875	-70.0813	-69.925	-69.9875	-69.9875	-70.05	-69.925	-70.0188	-69.9562	-69.8937	-69.5809	-67.9861
2.5	-69.9563	-70.0501	-69.9563	-69.9251	-70.0188	-69.9563	-69.9876	-69.8937	-69.925	-69.8625	-69.4872	-67.9236
2.52	-70.0501	-70.0188	-70.1127	-69.9563	-70.0188	-70.0188	-69.9563	-70.1126	-70.0501	-69.9876	-69.5184	-68.0487
2.54	-70.0813	-70.0501	-70.05	-70.0501	-70.0813	-70.1126	-70.0501	-70.05	-70.1126	-70.0813	-69.5497	-68.0486
2.56	-70.0188	-70.0501	-70.0501	-69.9562	-70.0813	-70.0501	-69.9562	-69.9875	-70.0814	-69.9563	-69.2996	-68.0487
2.58	-69.9563	-70.0501	-69.9876	-69.925	-69.925	-69.9563	-69.8625	-69.925	-70.0189	-69.8312	-69.3934	-67.9548
2.6	-69.9875	-69.9563	-69.9562	-69.9875	-69.9562	-70.0813	-69.8937	-69.9875	-69.9875	-69.8624	-69.362	-68.0173
2.62	-69.9875	-69.9875	-70.0813	-69.8937	-70.0188	-70.0813	-69.8937	-69.9563	-69.925	-69.7999	-69.4558	-67.9548
2.64	-69.9875	-69.9563	-70.0188	-69.925	-69.9562	-69.9875	-70.0188	-69.8937	-69.9875	-69.7999	-69.3308	-67.8922
2.66	-70.0501	-69.9563	-69.9563	-69.9876	-70.0501	-70.0813	-70.0501	-70.0188	-70.0188	-69.925	-69.5497	-68.0174
2.68	-69.9875	-69.9875	-69.9563	-69.9563	-69.9562	-70.0188	-70.0187	-69.8937	-69.9562	-69.9562	-69.3933	-67.861
2.7	-70.0188	-69.9875	-69.9876	-69.9875	-70.0501	-69.8937	-69.9875	-69.9563	-69.9875	-69.9563	-69.3621	-67.8923
2.72	-69.9875	-69.9563	-70.05	-69.8937	-69.9563	-69.9875	-69.9875	-70.0188	-69.8937	-69.8624	-69.2995	-67.8297
2.74	-69.925	-69.9875	-69.9562	-69.925	-69.9563	-69.925	-69.925	-69.8937	-69.925	-69.7999	-69.2683	-67.7985
2.76	-70.0813	-69.9875	-70.1126	-70.05	-70.1126	-70.1438	-70.1438	-69.9875	-70.1125	-69.8937	-69.2369	-67.9235
2.78	-69.9875	-70.0188	-69.8937	-69.925	-70.0188	-69.8937	-69.9562	-69.9875	-69.9875	-69.8937	-69.2057	-67.861
2.8	-70.0188	-70.0501	-70.0188	-69.9876	-69.9875	-70.0188	-70.0188	-69.9562	-69.9875	-69.9562	-69.2996	-67.7985
2.82	-70.0188	-69.9563	-70.0813	-70.0188	-70.0188	-69.925	-70.0188	-69.925	-69.9876	-69.925	-69.2995	-67.8297
2.84	-70.0188	-70.0188	-70.1439	-70.0188	-69.9875	-70.0501	-69.9563	-69.9875	-70.0188	-69.9875	-69.2995	-67.7672
2.86	-70.0501	-70.0188	-70.0501	-70.1439	-70.0188	-70.0188	-70.0814	-70.0188	-70.0188	-69.9875	-69.2057	-67.736
2.88	-70.0501	-70.0188	-70.0813	-70.0501	-70.1439	-70.0188	-70.0814	-69.925	-69.9875	-69.9563	-69.1745	-67.6422
2.9	-70.0188	-70.0813	-70.0814	-70.0814	-70.0501	-70.0188	-70.05	-70.0501	-69.9875	-69.9562	-69.2369	-67.5796
2.92	-69.9875	-70.0813	-69.9875	-70.05	-69.9875	-69.9875	-70.0188	-69.925	-69.8937	-69.8937	-69.0806	-67.5169
2.94	-70.0501	-70.0501	-70.0814	-70.0189	-70.0501	-70.0188	-70.0188	-70.1127	-70.0813	-69.8937	-69.1119	-67.5795
2.96	-70.0188	-69.9875	-70.05	-69.9875	-70.1126	-70.0188	-70.0188	-70.0188	-69.925	-69.7999	-69.1119	-67.517
2.98	-69.9563	-69.9875	-69.9563	-69.9563	-70.0189	-69.8938	-69.9875	-69.9563	-69.8312	-69.6748	-69.0182	-67.3607
3	-70.0188	-69.9875	-70.0188	-69.9876	-70.0188	-70.0188	-70.0188	-70.1126	-69.9875	-69.8312	-68.9555	-67.3919
3.02	-70.0188	-69.9563	-70.0501	-70.05	-70.0188	-69.9875	-70.0813	-70.1126	-70.0501	-69.8312	-68.9868	-67.4232
3.04	-70.0188	-70.0188	-70.0188	-70.0188	-69.8938	-70.1439	-70.0188	-69.9875	-69.9875	-69.7374	-69.0494	-67.4232
3.06	-69.9875	-69.9875	-70.0813	-69.9875	-69.9875	-70.05	-69.9563	-69.8937	-69.9875	-69.8311	-69.018	-67.3606
3.08	-69.9875	-70.0188	-70.0813	-70.0501	-70.05	-69.9875	-69.9562	-70.0188	-70.0501	-69.7999	-68.8929	-67.3607
3.1	-70.0188	-70.0501	-70.1439	-69.9563	-69.925	-70.0501	-69.9563	-69.9876	-70.1751	-69.7374	-68.9868	-67.2043
3.12	-69.9875	-69.925	-69.9875	-70.05	-70.0188	-69.9875	-70.0188	-70.0501	-70.1126	-69.7374	-68.8617	-67.2668
3.14	-69.9875	-69.9875	-70.0188	-70.0188	-70.0188	-70.0188	-70.0813	-70.1125	-70.1439	-69.7998	-68.9555	-67.1417
3.16	-69.9875	-69.925	-70.0188	-69.9875	-69.9562	-70.0187	-69.9563	-70.0501	-70.2376	-69.7061	-68.7992	-67.2042
3.18	-70.0501	-70.0188	-70.0501	-70.1439	-70.0501	-70.1752	-70.0814	-70.1127	-70.1752	-69.8625	-68.7992	-67.173
3.2	-69.9563	-69.9875	-69.9563	-69.8625	-70.0189	-70.0814	-70.0188	-69.9876	-70.144	-69.6124	-68.6116	-66.9855
3.22	-70.0188	-70.0188	-70.0188	-69.9875	-70.0501	-70.0501	-69.9875	-70.05	-70.2064	-69.8312	-68.7053	-67.0167
3.24	-69.9875	-70.0501	-69.9562	-69.9875	-70.0501	-70.0813	-70.0188	-70.0188	-70.05	-69.6748	-68.5802	-66.8916
3.26	-70.0188	-70.0188	-70.0188	-70.0501	-70.0188	-70.0188	-69.9876	-70.0188	-70.269	-69.7373	-68.549	-66.9541
3.28	-69.9875	-69.9563	-69.8937	-69.9249	-69.925	-70.0813	-70.0187	-69.9562	-70.0813	-69.7686	-68.4239	-66.8602
3.3	-70.0813	-70.0188	-70.0188	-69.9875	-70.0188	-70.0813	-70.0188	-70.1125	-70.05	-69.8311	-68.4551	-67.0478
3.32	-70.0188	-69.9875	-70.05	-70.0188	-70.0501	-69.9875	-69.9876	-70.0188	-70.0814	-69.8312	-68.4865	-66.8603
3.34	-70.0501	-70.0188	-70.0188	-70.1439	-70.0813	-70.0501	-70.1127	-70.1127	-70.0189	-69.8937	-68.4865	-66.7978
3.36	-70.0188	-70.0188	-69.8937	-70.0188	-70.0814	-69.9563	-69.9875	-70.0188	-69.9563	-69.7999	-68.3614	-66.7352
3.38	-69.9875	-69.9875	-69.9875	-69.9249	-70.0188	-69.9875	-69.9563	-70.05	-69.925	-69.7373	-68.2988	-66.7352
3.4	-70.0501	-69.925	-70.0188	-70.0189	-70.1127	-70.0189	-70.0189	-70.0189	-70.0501	-69.8	-68.3927	-66.704
3.42	-69.9875	-70.0188	-69.9562	-69.925	-70.0188	-70.0188	-70.0501	-69.9562	-69.9562	-69.7686	-68.2675	-66.6101
3.44	-69.9875	-69.9875	-70.0187	-69.9875	-69.9875	-70.0188	-69.9875	-70.0188	-70.05	-69.6436	-68.2362	-66.5788
3.46	-69.9563	-70.0188	-70.0188	-69.9876	-70.0189	-70.0501	-70.0501	-69.925	-70.0189	-69.5811	-68.0487	-66.36
3.48	-70.0188	-69.9563	-70.0188	-70.0188	-70.0813	-69.9563	-70.0501	-69.9875	-69.925	-69.6122	-68.0174	-66.4225
3.5	-70.0188	-70.0188	-69.9876	-70.0813	-70.0188	-70.0501	-69.9562	-69.9875	-69.925	-69.5497	-67.9861	-66.3287
3.52	-69.9875	-70.0501	-69.8937	-69.9562	-69.9562	-69.8937	-70.05	-69.9875	-69.925	-69.4558	-67.9861	-66.2661
3.54	-70.0501	-70.0188	-70.0189	-70.0501	-70.0814	-70.0189	-70.0188	-70.0814	-70.0501	-69.5185	-68.0174	-66.4225
3.56	-70.0188	-70.0501	-69.9562	-70.0813	-70.0501	-69.9562	-69.9875	-70.0814	-69.9563	-69.2996	-68.0487	-66.2036
3.58	-69.9875	-70.0188	-69.9562	-69.9562	-69.9875	-69.8937	-69.9562	-70.0501	-69.8624	-69.4246	-67.986	-66.0785
3.6	-70.0188	-69.9875	-70.0188	-69.9875	-70.1126	-69.925	-70.0188	-70.0188	-69.8937	-69.3933	-68.0486	-66.0472
3.62	-69.9875	-70.0813	-69.8937	-70.0188	-70.0813	-69.8937	-69.9563	-69.925	-69.7999	-69.4558	-67.9548	-65.8908
3.64	-69.9875	-70.0188	-69.925	-69.9562	-69.9875	-70.0188	-69.8937	-69.9875	-69.7999	-69.3308	-67.8922	-65.8595
3.66	-70.0813	-69.9875	-70.0188	-70.0813	-70.1125	-70.0813	-70.05	-70.05	-69.9562	-69.5809	-68.0486	-65.9221
3.68	-69.9875	-69.9563	-69.9563	-69.9562	-70.0188	-70.0187	-69.8937	-69.9562	-69.9562	-69.3933	-67.861	-65.8283
3.7	-69.9875	-69.9563	-69.9562	-70.0188	-69.8624	-69.9562	-69.925	-69.9562	-69.925	-69.3308	-67.861	-65.8283
3.72	-69.925	-69.9875	-69.8312	-69.8938	-69.925	-69.925	-69.9563	-69.8312	-69.7999	-69.237	-67.7672	-65.672
3.74	-69.9563	-69.9875	-69.9563	-69.9876	-69.9563	-69.9563	-69.925	-69.9563	-69.8312	-69.2996	-67.8298	-65.797
3.76	-70.0188	-70.0501	-69.9875	-70.0501	-70.0813	-70.0813	-69.925	-70.05	-69.8312	-69.1744	-67.861	-65.7658
3.78	-70.0501	-69.9563	-69.9876	-70.0814	-69.9563	-70.0188	-70.0501	-70.0501	-69.9563	-69.2683	-67.9236	-65.7345
3.8	-69.9563	-69.9563	-69.9251	-69.925	-69.9563	-69.9563	-69.8937	-69.925	-69.8937	-69.2371	-67.736	-65.5469
3.82	-69.9563	-70.0188	-69.9563	-69.9563	-69.8625	-69.9563	-69.8625	-69.9251	-69.8625	-69.237	-67.7672	-65.5157
3.84	-69.8937	-70.0188	-69.8937	-69.8624	-69.925	-69.8312	-69.8624	-69.8937	-69.8624	-69.1744	-67.6421	-65.3904
3.86	-69.9875	-69.9875	-70.0813	-69.9562	-69.9562	-70.0188	-69.9562	-69.9562	-69.9249	-69.1431	-67.6734	-65.2654
3.88	-69.9563	-69.9875	-69.9563	-70.0501	-69.925	-69.9876	-69.8312	-69.8937	-69.8625	-69.0807	-67.5484	-65.1091
3.9	-69.9875	-70.0501	-70.0501	-70.0188	-69.9875	-70.0187	-70.0188	-69.9562	-69.9249	-69.2056	-67.5483	-65.109
3.92	-70.0188	-70.0188	-70.0813	-70.0188	-70.0188	-70.0501	-69.9563	-69.925	-69.925	-69.1119	-67.5482	-65.0777
3.94	-69.9875	-70.0188	-69.9563	-69.9875	-69.9562	-69.9562	-70.0501	-70.0187	-69.8311	-69.0493	-67.5169	-65.2028
3.96	-69.9563	-69.9875	-69.925	-70.0501	-69.9563	-69.9563	-69.9563	-69.8625	-69.7374	-69.0494	-67.4545	-65.0778
3.98	-70.0188	-70.0188	-70.0188	-70.0814	-69.9563	-70.05	-70.0188	-69.8937	-69.7373	-69.0807	-67.4232	-65.0777
4	-69.9875	-69.9875	-69.9563	-69.9875	-69.9875	-69.9875	-70.0813	-69.9562	-69.7999	-68.9242	-67.3606	-64.9527
4.02	-69.9875	-70.0188	-70.0187	-69.9875	-69.9562	-70.05	-70.0813	-70.0188	-69.7999	-68.9555	-67.3919	-64.9839
4.04	-70.0188	-70.0188	-70.0188	-69.8938	-70.1439	-70.0188	-69.9875	-69.9875	-69.7374	-69.0494	-67.4232	-64.8589
4.06	-69.9563	-70.0501	-69.9563	-69.9563	-70.0188	-69.9251	-69.8625	-69.9563	-69.7999	-68.9868	-67.3294	-64.8589
4.08	-69.925	-70.0188	-69.9876	-69.9875	-69.925	-69.8937	-69.9563	-69.9876	-69.7374	-68.8304	-67.2982	-64.7964
4.1	-69.925	-70.0501	-69.8625	-69.8312	-69.9563	-69.8625	-69.8938	-70.0813	-69.6436	-68.893	-67.1105	-64.6713
4.12	-69.9875	-69.9875	-70.05	-70.0188	-69.9875	-70.0188	-70.0501	-70.1126	-69.7374	-68.8617	-67.2668	-64.7025
4.14	-69.9875	-70.0188	-70.0188	-70.0188	-70.0188	-70.0813	-70.1125	-70.1439	-69.7998	-68.9555	-67.1417	-64.6712
4.16	-70.0188	-70.0501	-70.0188	-69.9875	-70.05	-69.9876	-70.0814	-70.2689	-69.7374	-68.8305	-67.2355	-64.6712
4.18	-69.9875	-69.9875	-70.0813	-69.9875	-70.1126	-70.0188	-70.0501	-70.1126	-69.7999	-68.7366	-67.1104	-64.5461
4.2	-69.9563	-69.9563	-69.8625	-70.0189	-70.0814	-70.0188	-69.9876	-70.144	-69.6124	-68.6116	-66.9855	-64.4523
4.22	-69.9875	-69.9875	-69.9562	-70.0188	-70.0188	-69.9562	-70.0187	-70.1751	-69.7999	-68.674	-66.9854	-64.3272
4.24	-70.0501	-70.0188	-70.0501	-70.1127	-70.1439	-70.0814	-70.0814	-70.1126	-69.7374	-68.6428	-66.9542	-64.5149
4.26	-70.0188	-70.0188	-70.0501	-70.0188	-70.0188	-69.9876	-70.0188	-70.269	-69.7373	-68.549	-66.9541	-64.421
4.28	-70.0501	-69.9563	-69.9875	-69.9876	-70.1439	-70.0813	-70.0188	-70.1439	-69.8312	-68.4865	-66.9228	-64.4211
4.3	-70.0188	-69.9563	-69.925	-69.9563	-70.0188	-69.9563	-70.05	-69.9875	-69.7686	-68.3926	-66.9853	-64.2959
4.32	-70.0501	-70.0813	-70.0501	-70.0814	-70.0188	-70.0189	-70.0501	-70.1127	-69.8625	-68.5178	-66.8916	-64.296
4.34	-70.0188	-69.9875	-70.1126	-70.05	-70.0188	-70.0814	-70.0814	-69.9876	-69.8624	-68.4552	-66.7665	-64.2646
4.36	-70.0501	-69.925	-70.0501	-70.1127	-69.9876	-70.0188	-70.0501	-69.9876	-69.8312	-68.3927	-66.7665	-64.0458
4.38	-70.0501	-70.0501	-69.9875	-70.0814	-70.0501	-70.0189	-70.1126	-69.9876	-69.7999	-68.3614	-66.7978	-64.0458
4.4	-70.0501	-70.0188	-70.0189	-70.1127	-70.0189	-70.0189	-70.0189	-70.0501	-69.8	-68.3927	-66.704	-64.0145
4.42	-70.0188	-69.9875	-69.9563	-70.0501	-70.0501	-70.0814	-69.9875	-69.9875	-69.7999	-68.2988	-66.6414	-63.8894
4.44	-69.9563	-69.9875	-69.9563	-69.9563	-69.9876	-69.9563	-69.9876	-70.0188	-69.6124	-68.205	-66.5476	-63.9207
4.46	-69.9563	-70.0188	-69.9876	-70.0189	-70.0501	-70.0501	-69.925	-70.0189	-69.5811	-68.0487	-66.36	-63.7957
4.48	-69.9875	-69.9875	-69.9875	-70.05	-69.925	-70.0188	-69.9562	-69.8937	-69.5809	-67.9861	-66.3912	-63.7956
4.5	-69.9875	-69.9563	-70.05	-69.9875	-70.0188	-69.9249	-69.9562	-69.8937	-69.5184	-67.9548	-66.2974	-63.7955
4.52	-70.0501	-69.9563	-70.0188	-70.0188	-69.9563	-70.1126	-70.0501	-69.9876	-69.5184	-68.0487	-66.3287	-63.733
4.54	-69.9875	-69.9563	-69.9875	-70.0188	-69.9563	-69.9562	-70.0188	-69.9875	-69.4559	-67.9548	-66.3599	-63.6079
4.56	-70.0501	-69.9875	-70.1126	-70.0814	-69.9875	-70.0188	-70.1127	-69.9876	-69.3309	-68.08	-66.2349	-63.7018
4.58	-70.0501	-70.0188	-70.0188	-70.0501	-69.9563	-70.0188	-70.1127	-69.925	-69.4872	-68.0486	-66.1411	-63.6705
4.6	-69.9875	-69.9875	-69.9562	-70.0813	-69.8937	-69.9875	-69.9875	-69.8624	-69.362	-68.0173	-66.0159	-63.4516
4.62	-69.9875	-69.8937	-70.0188	-70.0813	-69.8937	-69.9563	-69.925	-69.7999	-69.4558	-67.9548	-65.8908	-63.4516
4.64	-70.0188	-69.9563	-69.9875	-70.0188	-70.0501	-69.925	-70.0188	-69.8312	-69.3621	-67.9235	-65.8908	-63.3891
4.66	-69.9875	-69.925	-69.9875	-70.0187	-69.9875	-69.9562	-69.9562	-69.8624	-69.4871	-67.9548	-65.8283	-63.3577
4.68	-69.9875	-69.9563	-69.9562	-70.0188	-70.0187	-69.8937	-69.9562	-69.9562	-69.3933	-67.861	-65.8283	-63.2014
4.7	-70.0501	-70.0188	-70.0814	-69.925	-70.0188	-69.9876	-70.0188	-69.9876	-69.3934	-67.9236	-65.8909	-63.264
4.72	-70.0188	-69.925	-69.9876	-70.0188	-70.0188	-70.0501	-69.925	-69.8937	-69.3308	-67.861	-65.7658	-63.2015
4.74	-69.9875	-69.9875	-70.0188	-69.9875	-69.9875	-69.9562	-69.9875	-69.8624	-69.3308	-67.861	-65.8282	-63.1076
4.76	-69.9563	-69.925	-69.9876	-70.0188	-70.0188	-69.8625	-69.9875	-69.7687	-69.1119	-67.7985	-65.7033	-63.0138
4.78	-69.9875	-69.925	-70.0188	-69.8937	-69.9562	-69.9875	-69.9875	-69.8937	-69.2057	-67.861	-65.6719	-63.045
4.8	-69.9875	-69.9563	-69.9562	-69.9875	-69.9875	-69.9249	-69.9562	-69.9249	-69.2683	-67.7672	-65.5781	-63.1076
4.82	-69.9875	-69.9875	-69.9875	-69.8937	-69.9875	-69.8937	-69.9563	-69.8937	-69.2682	-67.7984	-65.5469	-63.0138
4.84	-69.9875	-69.9875	-69.9562	-70.0188	-69.925	-69.9562	-69.9875	-69.9562	-69.2682	-67.7359	-65.4842	-62.8261
4.86	-69.9563	-70.0501	-69.925	-69.925	-69.9876	-69.925	-69.925	-69.8937	-69.1119	-67.6422	-65.2342	-62.7949
4.88	-69.9875	-69.9875	-70.0813	-69.9562	-70.0188	-69.8624	-69.9249	-69.8937	-69.1119	-67.5796	-65.1403	-62.7636
4.9	-69.9875	-70.0501	-70.0188	-69.9875	-70.0187	-70.0188	-69.9562	-69.9249	-69.2056	-67.5483	-65.109	-62.7636
4.92	-69.9563	-70.0188	-69.9563	-69.9563	-69.9876	-69.8938	-69.8625	-69.8625	-69.0494	-67.4857	-65.0152	-62.6386
4.94	-69.9875	-69.9563	-69.9875	-69.9562	-69.9562	-70.0501	-70.0187	-69.8311	-69.0493	-67.5169	-65.2028	-62.4821
4.96	-69.9563	-69.925	-70.0501	-69.9563	-69.9563	-69.9563	-69.8625	-69.7374	-69.0494	-67.4545	-65.0778	-62.3884
4.98	-69.9875	-69.9875	-70.0501	-69.925	-70.0187	-69.9875	-69.8624	-69.706	-69.0494	-67.3919	-65.0464	-62.4196
5	-69.9875	-69.9563	-69.9875	-69.9875	-69.9875	-70.0813	-69.9562	-69.7999	-68.9242	-67.3606	-64.9527	-62.5134
5.02	-69.9563	-69.9875	-69.9563	-69.925	-70.0188	-70.0501	-69.9876	-69.7687	-68.9243	-67.3607	-64.9527	-62.3258
5.04	-70.0501	-70.0501	-69.9251	-70.1752	-70.0501	-70.0188	-70.0188	-69.7687	-69.0807	-67.4545	-64.8902	-62.4509
5.06	-70.0188	-70.0188	-70.0188	-70.0813	-69.9876	-69.925	-70.0188	-69.8624	-69.0493	-67.3919	-64.9214	-62.3258
5.08	-69.9875	-70.0501	-70.05	-69.9875	-69.9562	-70.0188	-70.0501	-69.7999	-68.8929	-67.3607	-64.8589	-62.232
5.1	-70.0188	-69.9563	-69.925	-70.0501	-69.9563	-69.9876	-70.1751	-69.7374	-68.9868	-67.2043	-64.7651	-62.232
5.12	-69.9563	-70.0188	-69.9876	-69.9563	-69.9876	-70.0189	-70.0814	-69.7062	-68.8305	-67.2356	-64.6713	-61.9818
5.14	-70.0188	-70.0501	-70.0501	-70.0501	-70.1126	-70.1438	-70.1752	-69.8311	-68.9868	-67.173	-64.7025	-62.1382
5.16	-69.9875	-69.9875	-69.9562	-70.0187	-69.9563	-70.0501	-70.2376	-69.7061	-68.7992	-67.2042	-64.6399	-62.0443
5.18	-69.9875	-70.0813	-69.9875	-70.1126	-70.0188	-70.0501	-70.1126	-69.7999	-68.7366	-67.1104	-64.5461	-62.1694
5.2	-70.0501	-69.9563	-70.1127	-70.1752	-70.1126	-70.0814	-70.2378	-69.7062	-68.7054	-67.0793	-64.5461	-62.1382
5.22	-70.0188	-69.9875	-70.0501	-70.0501	-69.9875	-70.05	-70.2064	-69.8312	-68.7053	-67.0167	-64.3585	-62.0444
5.24	-70.0188	-70.0188	-70.0814	-70.1126	-70.0501	-70.0501	-70.0813	-69.7061	-68.6115	-66.9229	-64.4836	-62.013
5.26	-70.0188	-70.0501	-70.0188	-70.0188	-69.9876	-70.0188	-70.269	-69.7373	-68.549	-66.9541	-64.421	-61.9192
5.28	-70.0501	-69.9875	-69.9876	-70.1439	-70.0813	-70.0188	-70.1439	-69.8312	-68.4865	-66.9228	-64.4211	-61.9818
5.3	-70.0813	-69.9875	-70.0188	-70.0813	-70.0188	-70.1125	-70.05	-69.8311	-68.4551	-67.0478	-64.3584	-61.9192
5.32	-70.0188	-70.0188	-70.0501	-69.9875	-69.9876	-70.0188	-70.0814	-69.8312	-68.4865	-66.8603	-64.2647	-61.7941
5.34	-69.925	-70.0188	-69.9562	-69.925	-69.9876	-69.9876	-69.8938	-69.7686	-68.3614	-66.6727	-64.1708	-61.4814
5.36	-70.0188	-70.0188	-70.0814	-69.9563	-69.9875	-70.0188	-69.9563	-69.7999	-68.3614	-66.7352	-64.0145	-61.544
5.38	-70.0501	-69.9875	-70.0814	-70.0501	-70.0189	-70.1126	-69.9876	-69.7999	-68.3614	-66.7978	-64.0458	-61.5753
5.4	-69.9875	-69.9563	-70.0501	-69.9563	-69.9563	-69.9563	-69.9875	-69.7374	-68.3301	-66.6414	-63.9519	-61.5752
5.42	-70.0188	-69.9563	-70.0501	-70.0501	-70.0814	-69.9875	-69.9875	-69.7999	-68.2988	-66.6414	-63.8894	-61.4814
5.44	-69.9875	-69.9875	-69.9875	-70.0188	-69.9875	-70.0188	-70.05	-69.6436	-68.2362	-66.5788	-63.9519	-61.4814
5.46	-70.0188	-70.0501	-70.0814	-70.1126	-70.1126	-69.9875	-70.0814	-69.6436	-68.1112	-66.4225	-63.8582	-61.5127
5.48	-70.0188	-70.0188	-70.0813	-69.9563	-70.0501	-69.9875	-69.925	-69.6122	-68.0174	-66.4225	-63.8269	-61.6066
5.5	-69.9563	-70.0188	-69.9563	-69.9876	-69.8937	-69.925	-69.8625	-69.4872	-67.9236	-66.2662	-63.7643	-61.5753
5.52	-70.0501	-70.0188	-70.0188	-69.9563	-70.1126	-70.0501	-69.9876	-69.5184	-68.0487	-66.3287	-63.733	-61.7316
5.54	-70.0501	-70.0501	-70.0814	-70.0189	-70.0188	-70.0814	-70.0501	-69.5185	-68.0174	-66.4225	-63.6705	-61.8568
5.56	-70.0188	-70.0813	-70.0501	-69.9562	-69.9875	-70.0814	-69.9563	-69.2996	-68.0487	-66.2036	-63.6705	-61.669
5.58	-70.0188	-69.9875	-70.0188	-69.925	-69.9875	-70.0814	-69.8937	-69.4559	-68.0173	-66.1098	-63.6392	-61.6065
5.6	-70.0501	-70.0188	-70.1439	-69.9563	-70.0501	-70.0501	-69.925	-69.4246	-68.0799	-66.0785	-63.5142	-61.6066
5.62	-69.9875	-70.0188	-70.0813	-69.8937	-69.9563	-69.925	-69.7999	-69.4558	-67.9548	-65.8908	-63.4516	-61.3876
5.64	-70.0188	-69.9875	-70.0188	-70.0501	-69.925	-70.0188	-69.8312	-69.3621	-67.9235	-65.8908	-63.3891	-61.2938
5.66	-69.9563	-69.9563	-69.9875	-69.9563	-69.925	-69.925	-69.8312	-69.4559	-67.9236	-65.7971	-63.3265	-61.2625
5.68	-70.0501	-70.0188	-70.0814	-70.0813	-69.9563	-70.0188	-70.0188	-69.4559	-67.9236	-65.8909	-63.264	-61.3251
5.7	-70.0188	-70.0501	-69.8937	-69.9875	-69.9563	-69.9875	-69.9563	-69.3621	-67.8923	-65.8596	-63.2327	-61.2
5.72	-69.9875	-69.9563	-69.9875	-69.9875	-70.0188	-69.8937	-69.8624	-69.2995	-67.8297	-65.7345	-63.1702	-61.1062
5.74	-69.9875	-70.0188	-69.9875	-69.9875	-69.9562	-69.9875	-69.8624	-69.3308	-67.861	-65.8282	-63.1076	-60.9811
5.76	-69.9875	-70.0188	-70.05	-70.05	-69.8937	-70.0187	-69.7999	-69.1431	-67.8297	-65.7345	-63.045	-60.9497
5.78	-69.9875	-70.0188	-69.8937	-69.9562	-69.9875	-69.9875	-69.8937	-69.2057	-67.861	-65.6719	-63.045	-60.8247
5.8	-70.0188	-69.9875	-70.0188	-70.0188	-69.9562	-69.9875	-69.9562	-69.2996	-67.7985	-65.6094	-63.1389	-60.7935
5.82	-70.0188	-70.0188	-69.925	-70.0188	-69.925	-69.9876	-69.925	-69.2995	-67.8297	-65.5782	-63.0451	-60.7309
5.84	-70.0188	-69.9875	-70.0501	-69.9563	-69.9875	-70.0188	-69.9875	-69.2995	-67.7672	-65.5155	-62.8574	-60.6683
5.86	-70.0501	-70.0188	-70.0188	-70.0814	-70.0188	-70.0188	-69.9875	-69.2057	-67.736	-65.328	-62.8887	-60.6684
5.88	-69.9563	-70.0501	-69.925	-69.9876	-69.8312	-69.8937	-69.8625	-69.0807	-67.5484	-65.1091	-62.7324	-60.5434
5.9	-70.0188	-70.0501	-70.0188	-70.05	-70.0501	-69.9875	-69.9562	-69.2369	-67.5796	-65.1403	-62.7949	-60.4495
5.92	-70.0188	-70.0188	-70.0188	-70.0501	-69.9563	-69.925	-69.925	-69.1119	-67.5482	-65.0777	-62.7011	-60.512
5.94	-69.9875	-69.9875	-69.9562	-69.9562	-70.0501	-70.0187	-69.8311	-69.0493	-67.5169	-65.2028	-62.4821	-60.4495
5.96	-69.9875	-70.0813	-69.9875	-69.9875	-69.9875	-69.8937	-69.7686	-69.0806	-67.4857	-65.109	-62.4196	-60.5119
5.98	-69.9875	-70.0501	-69.925	-70.0187	-69.9875	-69.8624	-69.706	-69.0494	-67.3919	-65.0464	-62.4196	-60.4494
6	-70.0188	-70.0188	-70.0188	-70.0188	-70.1126	-69.9875	-69.8312	-68.9555	-67.3919	-64.984	-62.5447	-60.6058
6.02	-70.0188	-70.0188	-69.9875	-70.0813	-70.1126	-70.0501	-69.8312	-68.9868	-67.4232	-65.0152	-62.3883	-60.512
6.04	-70.0813	-69.9563	-70.2064	-70.0813	-70.05	-70.05	-69.7999	-69.1119	-67.4857	-64.9214	-62.4821	-60.5433
6.06	-70.0501	-70.0501	-70.1126	-70.0189	-69.9563	-70.0501	-69.8937	-69.0806	-67.4232	-64.9527	-62.3571	-60.4807
6.08	-69.9563	-70.0188	-69.9563	-69.925	-69.9876	-70.0189	-69.7687	-68.8617	-67.3295	-64.8277	-62.2008	-60.2931
6.1	-70.0501	-69.9563	-70.0814	-69.9876	-70.0189	-70.2064	-69.7687	-69.0181	-67.2356	-64.7964	-62.2633	-60.3244
6.12	-69.9875	-70.0188	-69.9875	-70.0188	-70.0501	-70.1126	-69.7374	-68.8617	-67.2668	-64.7025	-62.013	-60.293
6.14	-69.9875	-70.0188	-70.0188	-70.0813	-70.1125	-70.1439	-69.7998	-68.9555	-67.1417	-64.6712	-62.1069	-60.2305
6.16	-70.0188	-69.9875	-70.05	-69.9876	-70.0814	-70.2689	-69.7374	-68.8305	-67.2355	-64.6712	-62.0756	-60.1368
6.18	-69.9875	-69.9875	-70.1126	-70.0188	-70.0501	-70.1126	-69.7999	-68.7366	-67.1104	-64.5461	-62.1694	-60.1055
6.2	-69.9875	-70.0501	-70.1126	-70.05	-70.0188	-70.1752	-69.6436	-68.6428	-67.0167	-64.4835	-62.0756	-60.0429
6.22	-69.9875	-70.0188	-70.0188	-69.9562	-70.0187	-70.1751	-69.7999	-68.674	-66.9854	-64.3272	-62.0131	-60.1054
6.24	-69.9875	-70.0501	-70.0813	-70.0188	-70.0188	-70.05	-69.6748	-68.5802	-66.8916	-64.4523	-61.9817	-60.0429
6.26	-70.0188	-70.0188	-70.0188	-69.9876	-70.0188	-70.269	-69.7373	-68.549	-66.9541	-64.421	-61.9192	-59.9803
6.28	-70.0188	-69.9563	-70.1126	-70.05	-69.9875	-70.1126	-69.7999	-68.4552	-66.8915	-64.3898	-61.9505	-59.7615
6.3	-69.9875	-69.925	-69.9875	-69.925	-70.0187	-69.9562	-69.7373	-68.3613	-66.954	-64.2646	-61.8254	-59.8865
6.32	-69.9875	-70.0188	-69.9562	-69.9563	-69.9875	-70.0501	-69.7999	-68.4552	-66.829	-64.2334	-61.7628	-59.8553
6.34	-69.9563	-69.9875	-69.9563	-70.0189	-70.0189	-69.9251	-69.7999	-68.3927	-66.704	-64.2021	-61.5127	-59.7928
6.36	-69.9875	-70.0501	-69.925	-69.9562	-69.9875	-69.925	-69.7686	-68.3301	-66.7039	-63.9832	-61.5127	-59.7614
6.38	-70.0188	-70.0501	-70.0188	-69.9876	-70.0813	-69.9563	-69.7686	-68.3301	-66.7665	-64.0145	-61.544	-59.7615
6.4	-69.9875	-70.0501	-69.9563	-69.9563	-69.9563	-69.9875	-69.7374	-68.3301	-66.6414	-63.9519	-61.5752	-59.6989
6.42	-69.9875	-70.0188	-70.0188	-70.0501	-69.9562	-69.9562	-69.7686	-68.2675	-66.6101	-63.8581	-61.4501	-59.5739
6.44	-69.9875	-69.9875	-70.0188	-69.9875	-70.0188	-70.05	-69.6436	-68.2362	-66.5788	-63.9519	-61.4814	-59.6989
6.46	-69.9875	-70.0501	-70.0813	-70.0813	-69.9562	-70.0501	-69.6123	-68.0799	-66.3912	-63.8269	-61.4814	-59.5738
6.48	-69.9563	-70.0188	-69.8938	-69.9876	-69.925	-69.8625	-69.5497	-67.9549	-66.36	-63.7644	-61.5441	-59.5113
6.5	-69.9875	-69.9875	-70.0188	-69.9249	-69.9562	-69.8937	-69.5184	-67.9548	-66.2974	-63.7955	-61.6065	-59.6051
6.52	-70.0188	-69.9875	-69.925	-70.0813	-70.0188	-69.9563	-69.4871	-68.0174	-66.2974	-63.7017	-61.7003	-59.5426
6.54	-69.9875	-70.0188	-69.9563	-69.9562	-70.0188	-69.9875	-69.4559	-67.9548	-66.3599	-63.6079	-61.7942	-59.5425
6.56	-69.9875	-70.0188	-69.9249	-69.9562	-70.0501	-69.925	-69.2683	-68.0174	-66.1723	-63.6392	-61.6377	-59.6676
6.58	-69.9563	-69.9563	-69.8625	-69.925	-70.0189	-69.8312	-69.3934	-67.9548	-66.0473	-63.5767	-61.544	-59.5739
6.6	-69.9563	-70.0501	-69.8625	-69.9563	-69.9563	-69.8312	-69.3308	-67.9861	-65.9847	-63.4204	-61.5128	-59.6052
6.62	-69.925	-70.0188	-69.8312	-69.8938	-69.8625	-69.7374	-69.3933	-67.8923	-65.8283	-63.3891	-61.3251	-59.5113
6.64	-70.0188	-70.0188	-70.0501	-69.925	-70.0188	-69.8312	-69.3621	-67.9235	-65.8908	-63.3891	-61.2938	-59.6676
6.66	-69.9563	-69.9875	-69.9563	-69.925	-69.925	-69.8312	-69.4559	-67.9236	-65.7971	-63.3265	-61.2625	-59.4801
6.68	-70.0188	-70.0501	-70.05	-69.925	-69.9875	-69.9875	-69.4246	-67.8923	-65.8596	-63.2327	-61.2938	-59.48
6.7	-70.0501	-69.925	-70.0188	-69.9876	-70.0188	-69.9876	-69.3934	-67.9236	-65.8909	-63.264	-61.2313	-59.4801
6.72	-70.0188	-70.0188	-70.0188	-70.0501	-69.925	-69.8937	-69.3308	-67.861	-65.7658	-63.2015	-61.1375	-59.4174
6.74	-69.9875	-69.9875	-69.9875	-69.9562	-69.9875	-69.8624	-69.3308	-67.861	-65.8282	-63.1076	-60.9811	-59.2923
6.76	-69.925	-69.9875	-69.9875	-69.8312	-69.9562	-69.7374	-69.0806	-67.7672	-65.672	-62.9825	-60.8872	-59.136
6.78	-70.0188	-69.925	-69.9875	-70.0188	-70.0188	-69.925	-69.237	-67.8923	-65.7032	-63.0763	-60.856	-59.1673
6.8	-70.0188	-70.0188	-70.0188	-69.9562	-69.9875	-69.9562	-69.2996	-67.7985	-65.6094	-63.1389	-60.7935	-59.1673
6.82	-70.0813	-69.9875	-70.0813	-69.9875	-70.0501	-69.9875	-69.362	-67.8922	-65.6407	-63.1076	-60.7934	-59.0734
6.84	-69.9875	-70.0188	-69.925	-69.9562	-69.9875	-69.9562	-69.2682	-67.7359	-65.4842	-62.8261	-60.637	-59.0421
6.86	-70.0188	-69.9875	-70.0501	-69.9875	-69.9875	-69.9562	-69.1744	-67.7047	-65.2967	-62.8574	-60.6371	-58.9797
6.88	-70.0501	-70.0188	-70.0814	-69.925	-69.9875	-69.9563	-69.1745	-67.6422	-65.2029	-62.8262	-60.6372	-59.0735
6.9	-69.9875	-69.9875	-70.0187	-70.0188	-69.9562	-69.9249	-69.2056	-67.5483	-65.109	-62.7636	-60.4182	-58.9171
6.92	-69.9875	-69.9875	-70.0188	-69.925	-69.8937	-69.8937	-69.0806	-67.5169	-65.0464	-62.6698	-60.4807	-58.8858
6.94	-70.0501	-70.0188	-70.0188	-70.1127	-70.0813	-69.8937	-69.1119	-67.5795	-65.2654	-62.5447	-60.5121	-58.8233
6.96	-70.0188	-70.0188	-70.0188	-70.0188	-69.925	-69.7999	-69.1119	-67.517	-65.1403	-62.4509	-60.5432	-58.8233
6.98	-70.0188	-69.9563	-70.05	-70.0188	-69.8937	-69.7373	-69.0807	-67.4232	-65.0777	-62.4509	-60.4807	-58.8233
7	-70.0501	-70.0501	-70.0501	-70.1439	-70.0188	-69.8625	-68.9868	-67.4232	-65.0153	-62.576	-60.6371	-58.9172
7.02	-70.0501	-70.0188	-70.1126	-70.1439	-70.0814	-69.8625	-69.0181	-67.4545	-65.0465	-62.4196	-60.5433	-58.8546
7.04	-69.925	-70.0501	-69.925	-69.8937	-69.8937	-69.6436	-68.9556	-67.3294	-64.7651	-62.3258	-60.387	-58.792
7.06	-69.9563	-70.0188	-69.9251	-69.8625	-69.9563	-69.7999	-68.9868	-67.3294	-64.8589	-62.2633	-60.3869	-58.7921
7.08	-70.0188	-70.0188	-69.9875	-70.0501	-70.0814	-69.8312	-68.9242	-67.392	-64.8902	-62.2633	-60.3556	-58.9171
7.1	-69.9875	-70.0188	-69.925	-69.9563	-70.1438	-69.7061	-68.9555	-67.173	-64.7338	-62.2007	-60.2618	-58.7607
7.12	-69.9875	-69.9875	-70.0188	-70.0501	-70.1126	-69.7374	-68.8617	-67.2668	-64.7025	-62.013	-60.293	-58.792
7.14	-69.9875	-70.0188	-70.0813	-70.1125	-70.1439	-69.7998	-68.9555	-67.1417	-64.6712	-62.1069	-60.2305	-58.792
7.16	-69.9563	-69.9875	-69.9251	-70.0189	-70.2064	-69.6749	-68.768	-67.173	-64.6087	-62.0131	-60.0743	-58.7608
7.18	-69.925	-70.0501	-69.9563	-69.9876	-70.0501	-69.7374	-68.6741	-67.0479	-64.4836	-62.1069	-60.043	-58.6982
7.2	-69.925	-70.0501	-69.9875	-69.9563	-70.1127	-69.5811	-68.5803	-66.9542	-64.421	-62.0131	-59.9804	-58.6982
7.22	-69.9875	-70.0188	-69.9562	-70.0187	-70.1751	-69.7999	-68.674	-66.9854	-64.3272	-62.0131	-60.1054	-58.6982
7.24	-69.9563	-70.0501	-69.9876	-69.9876	-70.0188	-69.6436	-68.549	-66.8604	-64.4211	-61.9505	-60.0117	-58.7608
7.26	-69.9875	-69.9875	-69.9563	-69.9875	-70.2377	-69.706	-68.5177	-66.9228	-64.3897	-61.8879	-59.949	-58.6981
7.28	-69.9563	-70.0501	-69.9875	-69.925	-70.0501	-69.7374	-68.3927	-66.829	-64.3273	-61.888	-59.699	-58.7921
7.3	-70.0188	-70.0188	-69.9563	-70.05	-69.9875	-69.7686	-68.3926	-66.9853	-64.2959	-61.8567	-59.9178	-58.6982
7.32	-70.0188	-69.9875	-69.9876	-70.0188	-70.0814	-69.8312	-68.4865	-66.8603	-64.2647	-61.7941	-59.8866	-58.7608
7.34	-70.0188	-70.0188	-70.0814	-70.0814	-69.9876	-69.8624	-68.4552	-66.7665	-64.2646	-61.5752	-59.8553	-58.6982
7.36	-69.9875	-69.925	-69.9562	-69.9875	-69.925	-69.7686	-68.3301	-66.7039	-63.9832	-61.5127	-59.7614	-58.5106
7.38	-70.0501	-70.0501	-70.0189	-70.1126	-69.9876	-69.7999	-68.3614	-66.7978	-64.0458	-61.5753	-59.7928	-58.667
7.4	-69.9875	-69.9563	-69.9563	-69.9563	-69.9875	-69.7374	-68.3301	-66.6414	-63.9519	-61.5752	-59.6989	-58.6044
7.42	-69.9875	-70.0188	-70.0501	-69.9562	-69.9562	-69.7686	-68.2675	-66.6101	-63.8581	-61.4501	-59.5739	-58.5731
7.44	-69.9875	-70.0188	-69.9875	-70.0188	-70.05	-69.6436	-68.2362	-66.5788	-63.9519	-61.4814	-59.6989	-58.5731
7.46	-69.9563	-70.0501	-70.0501	-69.925	-70.0189	-69.5811	-68.0487	-66.36	-63.7957	-61.4502	-59.5426	-58.5106
7.48	-70.0188	-69.9563	-70.0501	-69.9875	-69.925	-69.6122	-68.0174	-66.4225	-63.8269	-61.6066	-59.5738	-58.5419
7.5	-69.9875	-70.0188	-69.9249	-69.9562	-69.8937	-69.5184	-67.9548	-66.2974	-63.7955	-61.6065	-59.6051	-58.5418
7.52	-70.0501	-69.9563	-70.1126	-70.0501	-69.9876	-69.5184	-68.0487	-66.3287	-63.733	-61.7316	-59.5739	-58.5732
7.54	-69.9875	-69.9563	-69.9562	-70.0188	-69.9875	-69.4559	-67.9548	-66.3599	-63.6079	-61.7942	-59.5425	-58.5105
7.56	-70.0501	-69.9875	-70.0188	-70.1127	-69.9876	-69.3309	-68.08	-66.2349	-63.7018	-61.7003	-59.7302	-58.4793
7.58	-70.0501	-69.9563	-70.0188	-70.1127	-69.925	-69.4872	-68.0486	-66.1411	-63.6705	-61.6378	-59.6677	-58.4481
7.6	-70.0501	-69.9563	-70.0501	-70.0501	-69.925	-69.4246	-68.0799	-66.0785	-63.5142	-61.6066	-59.699	-58.4793
7.62	-69.9875	-69.8937	-69.9563	-69.925	-69.7999	-69.4558	-67.9548	-65.8908	-63.4516	-61.3876	-59.5738	-58.5105
7.64	-69.9875	-70.0188	-69.8937	-69.9875	-69.7999	-69.3308	-67.8922	-65.8595	-63.3578	-61.2625	-59.6363	-58.5418
7.66	-70.0188	-70.0188	-69.9875	-69.9875	-69.8937	-69.5184	-67.9861	-65.8596	-63.389	-61.325	-59.5426	-58.4168
7.68	-69.9563	-69.9875	-69.8625	-69.925	-69.925	-69.3621	-67.8298	-65.7971	-63.1702	-61.2313	-59.4175	-58.4168
7.7	-70.0188	-69.9875	-69.9563	-69.9875	-69.9563	-69.3621	-67.8923	-65.8596	-63.2327	-61.2	-59.4488	-58.3855
7.72	-70.0188	-70.0188	-70.0501	-69.925	-69.8937	-69.3308	-67.861	-65.7658	-63.2015	-61.1375	-59.4174	-58.4481
7.74	-70.0188	-70.0188	-69.9875	-70.0188	-69.8937	-69.3621	-67.8923	-65.8595	-63.1389	-61.0124	-59.3236	-58.4793
7.76	-69.9563	-70.0188	-69.8625	-69.9875	-69.7687	-69.1119	-67.7985	-65.7033	-63.0138	-60.9185	-59.1673	-58.3855
7.78	-70.0188	-69.9875	-70.0188	-70.0188	-69.925	-69.237	-67.8923	-65.7032	-63.0763	-60.856	-59.1673	-58.4793
7.8	-69.9875	-69.9875	-69.9249	-69.9562	-69.9249	-69.2683	-67.7672	-65.5781	-63.1076	-60.7622	-59.136	-58.4167
7.82	-69.9563	-69.9563	-69.8625	-69.9251	-69.8625	-69.237	-67.7672	-65.5157	-62.9826	-60.6684	-58.9484	-58.3543
7.84	-70.0813	-70.0188	-70.05	-70.0813	-70.05	-69.362	-67.8297	-65.578	-62.9199	-60.7308	-59.1359	-58.4167
7.86	-69.9875	-70.0188	-69.9562	-69.9562	-69.9249	-69.1431	-67.6734	-65.2654	-62.8261	-60.6058	-58.9484	-58.3855
7.88	-69.925	-69.9563	-69.7999	-69.8624	-69.8312	-69.0494	-67.5171	-65.0778	-62.7011	-60.5121	-58.9484	-58.3543
7.9	-69.9563	-69.9875	-69.9876	-69.925	-69.8937	-69.1744	-67.5171	-65.0778	-62.7324	-60.387	-58.8859	-58.3856
7.92	-69.9875	-70.0188	-69.925	-69.8937	-69.8937	-69.0806	-67.5169	-65.0464	-62.6698	-60.4807	-58.8858	-58.3229
7.94	-70.0188	-69.9875	-70.0814	-70.05	-69.8624	-69.0806	-67.5482	-65.2341	-62.5134	-60.4808	-58.792	-58.2916
7.96	-70.0188	-70.0188	-70.0188	-69.925	-69.7999	-69.1119	-67.517	-65.1403	-62.4509	-60.5432	-58.8233	-58.3229
7.98	-69.9563	-69.9875	-69.9563	-69.8312	-69.6748	-69.0182	-67.3607	-65.0152	-62.3884	-60.4182	-58.7608	-58.3543
8	-69.9875	-69.9875	-70.0813	-69.9562	-69.7999	-68.9242	-67.3606	-64.9527	-62.5134	-60.5745	-58.8546	-58.3855
8.02	-69.9563	-70.0188	-70.0501	-69.9876	-69.7687	-68.9243	-67.3607	-64.9527	-62.3258	-60.4495	-58.7608	-58.3543
8.04	-69.9875	-69.9875	-69.9562	-69.9562	-69.7061	-69.0181	-67.3919	-64.8276	-62.3883	-60.4495	-58.8545	-58.3542
8.06	-69.9875	-69.9563	-69.8937	-69.9875	-69.8311	-69.018	-67.3606	-64.8901	-62.2945	-60.4181	-58.8233	-58.3855
8.08	-70.0188	-69.9875	-70.0501	-70.0814	-69.8312	-68.9242	-67.392	-64.8902	-62.2633	-60.3556	-58.9171	-58.2917
8.1	-70.0188	-69.9563	-69.9876	-70.1751	-69.7374	-68.9868	-67.2043	-64.7651	-62.232	-60.2931	-58.792	-58.3542
8.12	-69.9875	-70.0188	-70.0501	-70.1126	-69.7374	-68.8617	-67.2668	-64.7025	-62.013	-60.293	-58.792	-58.3229
8.14	-69.925	-70.0188	-70.05	-70.0814	-69.7373	-68.893	-67.0792	-64.6087	-62.0444	-60.168	-58.7295	-58.1979
8.16	-69.9875	-69.9563	-70.0501	-70.2376	-69.7061	-68.7992	-67.2042	-64.6399	-62.0443	-60.1055	-58.792	-58.2603
8.18	-69.9875	-70.0188	-70.0501	-70.1126	-69.7999	-68.7366	-67.1104	-64.5461	-62.1694	-60.1055	-58.7607	-58.2291
8.2	-69.9563	-70.0188	-69.9876	-70.144	-69.6124	-68.6116	-66.9855	-64.4523	-62.0444	-60.0117	-58.7295	-58.1354
8.22	-70.0501	-70.0188	-70.0813	-70.2377	-69.8625	-68.7366	-67.048	-64.3898	-62.0757	-60.168	-58.7608	-58.2917
8.24	-69.9875	-70.0188	-70.0188	-70.05	-69.6748	-68.5802	-66.8916	-64.4523	-61.9817	-60.0429	-58.792	-58.2291
8.26	-69.9875	-69.9563	-69.9875	-70.2377	-69.706	-68.5177	-66.9228	-64.3897	-61.8879	-59.949	-58.6981	-58.2603
8.28	-69.9563	-69.9875	-69.925	-70.0501	-69.7374	-68.3927	-66.829	-64.3273	-61.888	-59.699	-58.7921	-58.1354
8.3	-70.0188	-69.9563	-70.05	-69.9875	-69.7686	-68.3926	-66.9853	-64.2959	-61.8567	-59.9178	-58.6982	-58.1978
8.32	-69.9875	-69.9563	-69.9875	-70.0501	-69.7999	-68.4552	-66.829	-64.2334	-61.7628	-59.8553	-58.7295	-58.1666
8.34	-69.9875	-70.0501	-70.0501	-69.9563	-69.8311	-68.4239	-66.7352	-64.2333	-61.5439	-59.824	-58.6669	-58.1353
8.36	-70.0501	-70.0188	-70.0501	-69.9876	-69.8312	-68.3927	-66.7665	-64.0458	-61.5753	-59.824	-58.5732	-58.2291
8.38	-69.9875	-69.9563	-70.05	-69.925	-69.7373	-68.2988	-66.7352	-63.9832	-61.5127	-59.7302	-58.6044	-58.0727
8.4	-69.9875	-69.9563	-69.9563	-69.9875	-69.7374	-68.3301	-66.6414	-63.9519	-61.5752	-59.6989	-58.6044	-58.0102
8.42	-69.9875	-70.0501	-69.9562	-69.9562	-69.7686	-68.2675	-66.6101	-63.8581	-61.4501	-59.5739	-58.5731	-57.9476
8.44	-69.9875	-69.9875	-70.0188	-70.05	-69.6436	-68.2362	-66.5788	-63.9519	-61.4814	-59.6989	-58.5731	-58.1353
8.46	-69.925	-70.0188	-69.8937	-69.9876	-69.5498	-68.0174	-66.3287	-63.7644	-61.4189	-59.5113	-58.4793	-58.0728
8.48	-69.9875	-70.0188	-69.9562	-69.8937	-69.5809	-67.9861	-66.3912	-63.7956	-61.5753	-59.5425	-58.5106	-58.1352
8.5	-70.0501	-69.9875	-70.0188	-69.9563	-69.581	-68.0174	-66.36	-63.8581	-61.6691	-59.6677	-58.6044	-58.1041
8.52	-69.9563	-70.0188	-69.9563	-69.8938	-69.4246	-67.9549	-66.2349	-63.6392	-61.6378	-59.4801	-58.4794	-58.0728
8.54	-70.0188	-69.9875	-70.0501	-70.0188	-69.4872	-67.9861	-66.3912	-63.6392	-61.8255	-59.5738	-58.5418	-58.0102
8.56	-70.0501	-70.0188	-70.1127	-69.9876	-69.3309	-68.08	-66.2349	-63.7018	-61.7003	-59.7302	-58.4793	-58.1041
8.58	-70.0501	-70.0188	-70.1127	-69.925	-69.4872	-68.0486	-66.1411	-63.6705	-61.6378	-59.6677	-58.4481	-58.0728
8.6	-70.0188	-70.0188	-70.0188	-69.8937	-69.3933	-68.0486	-66.0472	-63.4829	-61.5753	-59.6677	-58.448	-58.1353
8.62	-69.9875	-69.9563	-69.925	-69.7999	-69.4558	-67.9548	-65.8908	-63.4516	-61.3876	-59.5738	-58.5105	-58.0727
8.64	-70.0188	-69.925	-70.0188	-69.8312	-69.3621	-67.9235	-65.8908	-63.3891	-61.2938	-59.6676	-58.5731	-58.2604
8.66	-70.0501	-70.0188	-70.0188	-69.925	-69.5497	-68.0174	-65.8909	-63.4203	-61.3563	-59.5739	-58.4481	-58.2917
8.68	-70.0501	-69.9563	-70.0188	-70.0188	-69.4559	-67.9236	-65.8909	-63.264	-61.3251	-59.5113	-58.5106	-58.2917
8.7	-70.0188	-69.9563	-69.9875	-69.9563	-69.3621	-67.8923	-65.8596	-63.2327	-61.2	-59.4488	-58.3855	-58.1353
8.72	-69.9875	-70.0188	-69.8937	-69.8624	-69.2995	-67.8297	-65.7345	-63.1702	-61.1062	-59.3861	-58.4168	-58.1666
8.74	-70.0501	-70.0188	-70.0501	-69.925	-69.3934	-67.9236	-65.8908	-63.1702	-61.0437	-59.3549	-58.5106	-58.2605
8.76	-70.0501	-69.9563	-70.0813	-69.8625	-69.2057	-67.8923	-65.7971	-63.1076	-61.0123	-59.2611	-58.4793	-58.2604
8.78	-70.0188	-70.0188	-70.0188	-69.925	-69.237	-67.8923	-65.7032	-63.0763	-60.856	-59.1673	-58.4793	-58.1666
8.8	-70.0501	-69.9875	-70.0188	-69.9875	-69.3309	-67.8298	-65.6407	-63.1702	-60.8248	-59.1986	-58.4793	-58.1353
8.82	-70.0813	-69.9875	-70.0501	-69.9875	-69.362	-67.8922	-65.6407	-63.1076	-60.7934	-59.0734	-58.4793	-58.104
8.84	-70.0501	-70.0188	-70.0501	-70.0188	-69.3308	-67.7985	-65.5468	-62.8887	-60.6996	-59.1047	-58.3855	-58.1041
8.86	-70.0501	-70.0188	-70.0188	-69.9875	-69.2057	-67.736	-65.328	-62.8887	-60.6684	-59.011	-58.4481	-58.0415
8.88	-70.0501	-69.925	-69.9875	-69.9563	-69.1745	-67.6422	-65.2029	-62.8262	-60.6372	-59.0735	-58.4794	-58.1666
8.9	-69.9875	-70.0188	-69.9562	-69.9249	-69.2056	-67.5483	-65.109	-62.7636	-60.4182	-58.9171	-58.4168	-58.1353
8.92	-70.0188	-69.9563	-69.925	-69.925	-69.1119	-67.5482	-65.0777	-62.7011	-60.512	-58.9171	-58.3542	-58.2604
8.94	-69.9875	-70.0501	-70.0187	-69.8311	-69.0493	-67.5169	-65.2028	-62.4821	-60.4495	-58.7607	-58.2603	-58.1665
8.96	-70.0501	-70.0501	-69.9563	-69.8312	-69.1432	-67.5483	-65.1716	-62.4822	-60.5745	-58.8546	-58.3542	-58.2291
8.98	-70.0188	-70.0188	-69.8937	-69.7373	-69.0807	-67.4232	-65.0777	-62.4509	-60.4807	-58.8233	-58.4168	-58.1353
9	-69.9563	-70.0501	-69.925	-69.7687	-68.893	-67.3294	-64.9215	-62.4822	-60.5433	-58.8234	-58.3543	-58.2917
9.02	-69.9563	-70.0501	-69.9876	-69.7687	-68.9243	-67.3607	-64.9527	-62.3258	-60.4495	-58.7608	-58.3543	-58.1667
9.04	-70.0188	-69.9875	-69.9875	-69.7374	-69.0494	-67.4232	-64.8589	-62.4196	-60.4808	-58.8858	-58.3855	-58.0728
9.06	-70.0501	-69.9563	-70.0501	-69.8937	-69.0806	-67.4232	-64.9527	-62.3571	-60.4807	-58.8859	-58.4481	-58.2604
9.08	-69.9875	-70.0188	-70.0501	-69.7999	-68.8929	-67.3607	-64.8589	-62.232	-60.3243	-58.8858	-58.2604	-58.1978
9.1	-69.9875	-69.9563	-70.1438	-69.7061	-68.9555	-67.173	-64.7338	-62.2007	-60.2618	-58.7607	-58.3229	-58.1353
9.12	-69.9875	-70.0501	-70.1126	-69.7374	-68.8617	-67.2668	-64.7025	-62.013	-60.293	-58.792	-58.3229	-58.1979
9.14	-69.9563	-70.0813	-70.1127	-69.7686	-68.9243	-67.1105	-64.64	-62.0757	-60.1993	-58.7608	-58.2292	-58.1041
9.16	-69.9875	-70.0501	-70.2376	-69.7061	-68.7992	-67.2042	-64.6399	-62.0443	-60.1055	-58.792	-58.2603	-58.1978
9.18	-69.9875	-70.0501	-70.1126	-69.7999	-68.7366	-67.1104	-64.5461	-62.1694	-60.1055	-58.7607	-58.2291	-58.0728
9.2	-69.9875	-70.0188	-70.1752	-69.6436	-68.6428	-67.0167	-64.4835	-62.0756	-60.0429	-58.7607	-58.1666	-58.0102
9.22	-69.9563	-69.9875	-70.1439	-69.7687	-68.6428	-66.9542	-64.296	-61.9819	-60.0742	-58.667	-58.1979	-58.0728
9.24	-70.0188	-70.0501	-70.0813	-69.7061	-68.6115	-66.9229	-64.4836	-62.013	-60.0742	-58.8233	-58.2604	-58.0728
9.26	-70.0501	-70.0501	-70.3003	-69.7686	-68.5803	-66.9854	-64.4523	-61.9505	-60.0116	-58.7607	-58.3229	-58.1354
9.28	-70.0188	-69.9875	-70.1126	-69.7999	-68.4552	-66.8915	-64.3898	-61.9505	-59.7615	-58.8546	-58.1979	-58.0415
9.3	-69.9563	-69.9875	-69.925	-69.7061	-68.3301	-66.9228	-64.2334	-61.7942	-59.8553	-58.6357	-58.1353	-58.0728
9.32	-69.9563	-69.9563	-70.0189	-69.7687	-68.424	-66.7978	-64.2022	-61.7316	-59.8241	-58.6983	-58.1354	-57.979
9.34	-69.9875	-70.0501	-69.9563	-69.8311	-68.4239	-66.7352	-64.2333	-61.5439	-59.824	-58.6669	-58.1353	-58.0415
9.36	-70.0188	-70.0188	-69.9563	-69.7999	-68.3614	-66.7352	-64.0145	-61.544	-59.7927	-58.5419	-58.1978	-58.0102
9.38	-70.0188	-70.0813	-69.9563	-69.7686	-68.3301	-66.7665	-64.0145	-61.544	-59.7615	-58.6357	-58.104	-58.1353
9.4	-69.9875	-69.9563	-69.9875	-69.7374	-68.3301	-66.6414	-63.9519	-61.5752	-59.6989	-58.6044	-58.0102	-58.2604
9.42	-70.0188	-69.9875	-69.9875	-69.7999	-68.2988	-66.6414	-63.8894	-61.4814	-59.6052	-58.6044	-57.9789	-58.1353
9.44	-70.0188	-70.0501	-70.0813	-69.6749	-68.2675	-66.6101	-63.9832	-61.5127	-59.7302	-58.6044	-58.1666	-58.2291
9.46	-69.9563	-69.925	-70.0189	-69.5811	-68.0487	-66.36	-63.7957	-61.4502	-59.5426	-58.5106	-58.1041	-58.1666
9.48	-70.0501	-70.0188	-69.9563	-69.6435	-68.0487	-66.4538	-63.8582	-61.6379	-59.6051	-58.5732	-58.1978	-58.3543
9.5	-70.0188	-69.9875	-69.925	-69.5497	-67.9861	-66.3287	-63.8268	-61.6378	-59.6364	-58.5731	-58.0728	-58.3855
9.52	-69.9875	-69.9875	-69.925	-69.4558	-67.9861	-66.2661	-63.6704	-61.669	-59.5113	-58.5106	-58.104	-58.2604
9.54	-69.9875	-70.0188	-69.9875	-69.4559	-67.9548	-66.3599	-63.6079	-61.7942	-59.5425	-58.5105	-57.9789	-58.2291
9.56	-69.9875	-70.0501	-69.925	-69.2683	-68.0174	-66.1723	-63.6392	-61.6377	-59.6676	-58.4167	-58.0415	-58.3542
9.58	-69.9875	-70.0501	-69.8624	-69.4246	-67.986	-66.0785	-63.6079	-61.5752	-59.6051	-58.3855	-58.0102	-58.2604
9.6	-69.9875	-69.9875	-69.8624	-69.362	-68.0173	-66.0159	-63.4516	-61.544	-59.6364	-58.4167	-58.104	-58.2917
9.62	-70.1126	-70.0501	-69.925	-69.5809	-68.0799	-66.0159	-63.5767	-61.5127	-59.6989	-58.6356	-58.1978	-58.448
9.64	-70.0501	-70.0501	-69.8625	-69.3934	-67.9548	-65.9221	-63.4204	-61.3251	-59.6989	-58.6044	-58.2917	-58.3855
9.66	-70.0501	-70.0188	-69.925	-69.5497	-68.0174	-65.8909	-63.4203	-61.3563	-59.5739	-58.4481	-58.2917	-58.3229
9.68	-70.0501	-70.0188	-70.0188	-69.4559	-67.9236	-65.8909	-63.264	-61.3251	-59.5113	-58.5106	-58.2917	-58.4794
9.7	-70.0188	-69.9875	-69.9563	-69.3621	-67.8923	-65.8596	-63.2327	-61.2	-59.4488	-58.3855	-58.1353	-58.4793
9.72	-70.0501	-69.9563	-69.925	-69.3621	-67.8923	-65.7971	-63.2328	-61.1688	-59.4487	-58.4794	-58.2292	-58.448
9.74	-69.9563	-69.9563	-69.8312	-69.2996	-67.8298	-65.797	-63.0764	-60.9499	-59.2611	-58.4168	-58.1667	-58.4481
9.76	-69.9563	-69.9875	-69.7687	-69.1119	-67.7985	-65.7033	-63.0138	-60.9185	-59.1673	-58.3855	-58.1666	-58.3543
9.78	-70.0188	-70.0188	-69.925	-69.237	-67.8923	-65.7032	-63.0763	-60.856	-59.1673	-58.4793	-58.1666	-58.4481
9.8	-70.0188	-69.9875	-69.9562	-69.2996	-67.7985	-65.6094	-63.1389	-60.7935	-59.1673	-58.448	-58.104	-58.4168
9.82	-69.9875	-69.9563	-69.8937	-69.2682	-67.7984	-65.5469	-63.0138	-60.6996	-58.9796	-58.3855	-58.0102	-58.3855
9.84	-69.9875	-69.9875	-69.9562	-69.2682	-67.7359	-65.4842	-62.8261	-60.637	-59.0421	-58.3229	-58.0415	-58.448
9.86	-69.9563	-69.925	-69.8937	-69.1119	-67.6422	-65.2342	-62.7949	-60.5746	-58.9172	-58.3543	-57.9477	-58.3856
9.88	-69.9563	-69.8937	-69.8625	-69.0807	-67.5484	-65.1091	-62.7324	-60.5434	-58.9797	-58.3856	-58.0728	-58.3856
9.9	-69.9563	-69.925	-69.8937	-69.1744	-67.5171	-65.0778	-62.7324	-60.387	-58.8859	-58.3856	-58.1041	-58.4168
9.92	-70.0501	-69.9563	-69.9563	-69.1432	-67.5795	-65.109	-62.7324	-60.5433	-58.9484	-58.3855	-58.2917	-58.5419
9.94	-69.9563	-69.9875	-69.7999	-69.0181	-67.4857	-65.1716	-62.4509	-60.4183	-58.7295	-58.2291	-58.1353	-58.3855
9.96	-70.0501	-69.9563	-69.8312	-69.1432	-67.5483	-65.1716	-62.4822	-60.5745	-58.8546	-58.3542	-58.2291	-58.4481
9.98	-70.1439	-70.0188	-69.8624	-69.2058	-67.5483	-65.2028	-62.576	-60.6058	-58.9484	-58.5419	-58.2604	-58.6357
10	-70.0188	-69.9875	-69.8312	-68.9555	-67.3919	-64.984	-62.5447	-60.6058	-58.8859	-58.4168	-58.3542	-58.5418
10.02	-70.0188	-70.0501	-69.8312	-68.9868	-67.4232	-65.0152	-62.3883	-60.512	-58.8233	-58.4168	-58.2292	-58.4793
10.04	-70.0501	-70.0188	-69.7687	-69.0807	-67.4545	-64.8902	-62.4509	-60.5121	-58.9171	-58.4168	-58.1041	-58.5419
10.06	-70.0188	-70.0188	-69.8624	-69.0493	-67.3919	-64.9214	-62.3258	-60.4494	-58.8546	-58.4168	-58.2291	-58.5418
10.08	-69.9875	-70.0501	-69.7999	-68.8929	-67.3607	-64.8589	-62.232	-60.3243	-58.8858	-58.2604	-58.1978	-58.5105
10.1	-69.925	-70.0813	-69.6436	-68.893	-67.1105	-64.6713	-62.1382	-60.1993	-58.6982	-58.2604	-58.0728	-58.4481
10.12	-69.9875	-70.1126	-69.7374	-68.8617	-67.2668	-64.7025	-62.013	-60.293	-58.792	-58.3229	-58.1979	-58.4793
10.14	-69.9875	-70.1439	-69.7998	-68.9555	-67.1417	-64.6712	-62.1069	-60.2305	-58.792	-58.2604	-58.1353	-58.4792
10.16	-69.9563	-70.2064	-69.6749	-68.768	-67.173	-64.6087	-62.0131	-60.0743	-58.7608	-58.2291	-58.1666	-58.5731
10.18	-69.9875	-70.1126	-69.7999	-68.7366	-67.1104	-64.5461	-62.1694	-60.1055	-58.7607	-58.2291	-58.0728	-58.5105
10.2	-69.9875	-70.1752	-69.6436	-68.6428	-67.0167	-64.4835	-62.0756	-60.0429	-58.7607	-58.1666	-58.0102	-58.6043
10.22	-70.0188	-70.2064	-69.8312	-68.7053	-67.0167	-64.3585	-62.0444	-60.1367	-58.7295	-58.2604	-58.1353	-58.6356
10.24	-70.0188	-70.0813	-69.7061	-68.6115	-66.9229	-64.4836	-62.013	-60.0742	-58.8233	-58.2604	-58.0728	-58.6669
10.26	-69.9875	-70.2377	-69.706	-68.5177	-66.9228	-64.3897	-61.8879	-59.949	-58.6981	-58.2603	-58.0728	-58.7294
10.28	-69.9563	-70.0501	-69.7374	-68.3927	-66.829	-64.3273	-61.888	-59.699	-58.7921	-58.1354	-57.979	-58.667
10.3	-70.0188	-69.9875	-69.7686	-68.3926	-66.9853	-64.2959	-61.8567	-59.9178	-58.6982	-58.1978	-58.1353	-58.6044
10.32	-69.9875	-70.0501	-69.7999	-68.4552	-66.829	-64.2334	-61.7628	-59.8553	-58.7295	-58.1666	-58.0102	-58.6357
10.34	-69.9875	-69.9563	-69.8311	-68.4239	-66.7352	-64.2333	-61.5439	-59.824	-58.6669	-58.1353	-58.0415	-58.6982
10.36	-70.0188	-69.9563	-69.7999	-68.3614	-66.7352	-64.0145	-61.544	-59.7927	-58.5419	-58.1978	-58.0102	-58.6982
10.38	-70.0188	-69.9563	-69.7686	-68.3301	-66.7665	-64.0145	-61.544	-59.7615	-58.6357	-58.104	-58.1353	-58.8233
10.4	-70.0188	-70.0188	-69.7687	-68.3614	-66.6727	-63.9832	-61.6065	-59.7302	-58.6357	-58.0415	-58.2917	-58.8546
10.42	-70.0501	-70.0188	-69.8312	-68.3301	-66.6727	-63.9207	-61.5127	-59.6365	-58.6357	-58.0102	-58.1666	-58.9171
10.44	-69.9563	-70.0188	-69.6124	-68.205	-66.5476	-63.9207	-61.4502	-59.6677	-58.5419	-58.1041	-58.1666	-58.7296
10.46	-69.9875	-70.0501	-69.6123	-68.0799	-66.3912	-63.8269	-61.4814	-59.5738	-58.5418	-58.1353	-58.1978	-58.8545
10.48	-70.0188	-69.925	-69.6122	-68.0174	-66.4225	-63.8269	-61.6066	-59.5738	-58.5419	-58.1665	-58.323	-58.792
10.5	-69.9875	-69.8937	-69.5184	-67.9548	-66.2974	-63.7955	-61.6065	-59.6051	-58.5418	-58.0415	-58.3542	-58.8233
10.52	-70.0188	-69.9563	-69.4871	-68.0174	-66.2974	-63.7017	-61.7003	-59.5426	-58.5419	-58.1353	-58.2917	-58.792
10.54	-69.9875	-69.9875	-69.4559	-67.9548	-66.3599	-63.6079	-61.7942	-59.5425	-58.5105	-57.9789	-58.2291	-58.8858
10.56	-70.0188	-69.9563	-69.2996	-68.0487	-66.2036	-63.6705	-61.669	-59.6989	-58.448	-58.0728	-58.3855	-58.9171
10.58	-70.0188	-69.8937	-69.4559	-68.0173	-66.1098	-63.6392	-61.6065	-59.6364	-58.4168	-58.0415	-58.2917	-58.8546
10.6	-70.0501	-69.925	-69.4246	-68.0799	-66.0785	-63.5142	-61.6066	-59.699	-58.4793	-58.1666	-58.3543	-58.8234
10.62	-70.0188	-69.8312	-69.4871	-67.9861	-65.9221	-63.4829	-61.4189	-59.6051	-58.5418	-58.104	-58.3542	-58.667
10.64	-70.0188	-69.8312	-69.3621	-67.9235	-65.8908	-63.3891	-61.2938	-59.6676	-58.5731	-58.2604	-58.3542	-58.6982
10.66	-69.9875	-69.8624	-69.4871	-67.9548	-65.8283	-63.3577	-61.2937	-59.5113	-58.3855	-58.2291	-58.2603	-58.6043
10.68	-69.9563	-69.925	-69.3621	-67.8298	-65.7971	-63.1702	-61.2313	-59.4175	-58.4168	-58.1979	-58.3856	-58.7295
10.7	-70.0188	-69.9563	-69.3621	-67.8923	-65.8596	-63.2327	-61.2	-59.4488	-58.3855	-58.1353	-58.4793	-58.8233
10.72	-69.9875	-69.8624	-69.2995	-67.8297	-65.7345	-63.1702	-61.1062	-59.3861	-58.4168	-58.1666	-58.3854	-58.7295
10.74	-70.0188	-69.8937	-69.3621	-67.8923	-65.8595	-63.1389	-61.0124	-59.3236	-58.4793	-58.2292	-58.5106	-58.8233
10.76	-69.9875	-69.7999	-69.1431	-67.8297	-65.7345	-63.045	-60.9497	-59.1985	-58.4167	-58.1978	-58.3855	-58.8545
10.78	-69.9875	-69.8937	-69.2057	-67.861	-65.6719	-63.045	-60.8247	-59.136	-58.448	-58.1353	-58.4168	-58.8545
10.8	-69.9563	-69.8937	-69.2371	-67.736	-65.5469	-63.0764	-60.731	-59.1048	-58.3855	-58.0415	-58.3543	-58.7295
10.82	-69.9875	-69.8937	-69.2682	-67.7984	-65.5469	-63.0138	-60.6996	-58.9796	-58.3855	-58.0102	-58.3855	-58.9171
10.84	-69.9563	-69.925	-69.237	-67.7047	-65.453	-62.7949	-60.6058	-59.0109	-58.2917	-58.0103	-58.4168	-58.8546
10.86	-69.9563	-69.8937	-69.1119	-67.6422	-65.2342	-62.7949	-60.5746	-58.9172	-58.3543	-57.9477	-58.3856	-58.9797
10.88	-70.0188	-69.925	-69.1432	-67.6109	-65.1716	-62.7949	-60.6059	-59.0422	-58.4481	-58.1353	-58.4481	-58.9797
10.9	-69.9563	-69.8937	-69.1744	-67.5171	-65.0778	-62.7324	-60.387	-58.8859	-58.3856	-58.1041	-58.4168	-58.8233
10.92	-69.9875	-69.8937	-69.0806	-67.5169	-65.0464	-62.6698	-60.4807	-58.8858	-58.3229	-58.2291	-58.4793	-58.917
10.94	-70.0501	-69.8937	-69.1119	-67.5795	-65.2654	-62.5447	-60.5121	-58.8233	-58.3229	-58.2291	-58.4793	-59.0109
10.96	-69.9875	-69.7686	-69.0806	-67.4857	-65.109	-62.4196	-60.5119	-58.792	-58.2916	-58.1665	-58.3855	-58.9171
10.98	-70.0501	-69.7686	-69.112	-67.4545	-65.109	-62.4822	-60.512	-58.8546	-58.4481	-58.1666	-58.5419	-58.9484
11	-70.0188	-69.8312	-68.9555	-67.3919	-64.984	-62.5447	-60.6058	-58.8859	-58.4168	-58.3542	-58.5418	-58.8546
11.02	-69.9875	-69.7999	-68.9555	-67.3919	-64.9839	-62.357	-60.4807	-58.792	-58.3855	-58.1979	-58.448	-58.8233
11.04	-70.0188	-69.7374	-69.0494	-67.4232	-64.8589	-62.4196	-60.4808	-58.8858	-58.3855	-58.0728	-58.5106	-58.8546
11.06	-70.0188	-69.8624	-69.0493	-67.3919	-64.9214	-62.3258	-60.4494	-58.8546	-58.4168	-58.2291	-58.5418	-58.8233
11.08	-69.9875	-69.7999	-68.8929	-67.3607	-64.8589	-62.232	-60.3243	-58.8858	-58.2604	-58.1978	-58.5105	-58.8232
11.1	-70.0188	-69.7374	-68.9868	-67.2043	-64.7651	-62.232	-60.2931	-58.792	-58.3542	-58.1666	-58.5419	-59.0109
11.12	-69.9875	-69.7374	-68.8617	-67.2668	-64.7025	-62.013	-60.293	-58.792	-58.3229	-58.1979	-58.4793	-59.0109
11.14	-70.0501	-69.8624	-69.0181	-67.2043	-64.7338	-62.1695	-60.2931	-58.8546	-58.323	-58.1979	-58.5418	-59.0735
11.16	-70.0813	-69.7999	-68.893	-67.298	-64.7337	-62.1381	-60.1993	-58.8858	-58.3541	-58.2916	-58.6981	-59.1672
11.18	-69.9875	-69.7999	-68.7366	-67.1104	-64.5461	-62.1694	-60.1055	-58.7607	-58.2291	-58.0728	-58.5105	-58.9797
11.2	-70.0813	-69.7374	-68.7366	-67.1105	-64.5773	-62.1694	-60.1367	-58.8545	-58.2604	-58.104	-58.6981	-59.0734
11.22	-69.9875	-69.7999	-68.674	-66.9854	-64.3272	-62.0131	-60.1054	-58.6982	-58.2291	-58.104	-58.6043	-59.0422
11.24	-70.0813	-69.7686	-68.674	-66.9854	-64.5461	-62.0755	-60.1367	-58.8858	-58.3229	-58.1353	-58.7294	-59.0735
11.26	-70.0501	-69.7686	-68.5803	-66.9854	-64.4523	-61.9505	-60.0116	-58.7607	-58.3229	-58.1354	-58.792	-59.0423
11.28	-69.9875	-69.7686	-68.4239	-66.8602	-64.3585	-61.9192	-59.7302	-58.8233	-58.1666	-58.0102	-58.6982	-58.9796
11.3	-70.0188	-69.7686	-68.3926	-66.9853	-64.2959	-61.8567	-59.9178	-58.6982	-58.1978	-58.1353	-58.6044	-59.0109
11.32	-70.0188	-69.8312	-68.4865	-66.8603	-64.2647	-61.7941	-59.8866	-58.7608	-58.1979	-58.0415	-58.667	-59.0109
11.34	-69.9563	-69.7999	-68.3927	-66.704	-64.2021	-61.5127	-59.7928	-58.6357	-58.1041	-58.0103	-58.667	-59.0109
11.36	-69.9875	-69.7686	-68.3301	-66.7039	-63.9832	-61.5127	-59.7614	-58.5106	-58.1665	-57.9789	-58.6669	-59.0109
11.38	-69.9563	-69.7061	-68.2676	-66.704	-63.952	-61.4815	-59.699	-58.5732	-58.0415	-58.0728	-58.7608	-58.9172
11.4	-69.9875	-69.7374	-68.3301	-66.6414	-63.9519	-61.5752	-59.6989	-58.6044	-58.0102	-58.2604	-58.8233	-59.0422
11.42	-69.925	-69.7061	-68.205	-66.5476	-63.7956	-61.3876	-59.5114	-58.5106	-57.8851	-58.0415	-58.792	-59.0423
11.44	-70.0813	-69.7374	-68.33	-66.6726	-64.0457	-61.5752	-59.7927	-58.6669	-58.2291	-58.2916	-58.8546	-59.1673
11.46	-69.9875	-69.6123	-68.0799	-66.3912	-63.8269	-61.4814	-59.5738	-58.5418	-58.1353	-58.1978	-58.8545	-59.2298
11.48	-69.925	-69.5184	-67.9236	-66.3287	-63.7331	-61.5128	-59.48	-58.4481	-58.0727	-58.2292	-58.6982	-59.1361
11.5	-70.0188	-69.5497	-67.9861	-66.3287	-63.8268	-61.6378	-59.6364	-58.5731	-58.0728	-58.3855	-58.8546	-59.2611
11.52	-70.0501	-69.5184	-68.0487	-66.3287	-63.733	-61.7316	-59.5739	-58.5732	-58.1666	-58.323	-58.8233	-59.2299
11.54	-70.0188	-69.4872	-67.9861	-66.3912	-63.6392	-61.8255	-59.5738	-58.5418	-58.0102	-58.2604	-58.9171	-59.2611
11.56	-70.1126	-69.3934	-68.1425	-66.2974	-63.7643	-61.7628	-59.7927	-58.5418	-58.1666	-58.4793	-59.0109	-59.2924
11.58	-70.0188	-69.4559	-68.0173	-66.1098	-63.6392	-61.6065	-59.6364	-58.4168	-58.0415	-58.2917	-58.8546	-59.2298
11.6	-70.0501	-69.4246	-68.0799	-66.0785	-63.5142	-61.6066	-59.699	-58.4793	-58.1666	-58.3543	-58.8234	-59.3236
11.62	-69.9563	-69.4246	-67.9236	-65.8596	-63.4204	-61.3564	-59.5426	-58.4793	-58.0415	-58.2917	-58.6045	-59.2611
11.64	-70.0501	-69.3934	-67.9548	-65.9221	-63.4204	-61.3251	-59.6989	-58.6044	-58.2917	-58.3855	-58.7295	-59.355
11.66	-69.9563	-69.4559	-67.9236	-65.7971	-63.3265	-61.2625	-59.4801	-58.3543	-58.1979	-58.2291	-58.5731	-59.2299
11.68	-70.0188	-69.4246	-67.8923	-65.8596	-63.2327	-61.2938	-59.48	-58.4793	-58.2604	-58.4481	-58.792	-59.2924
11.7	-70.0188	-69.3621	-67.8923	-65.8596	-63.2327	-61.2	-59.4488	-58.3855	-58.1353	-58.4793	-58.8233	-59.3862
11.72	-70.0188	-69.3308	-67.861	-65.7658	-63.2015	-61.1375	-59.4174	-58.4481	-58.1979	-58.4167	-58.7608	-59.3862
11.74	-69.9875	-69.3308	-67.861	-65.8282	-63.1076	-60.9811	-59.2923	-58.448	-58.1979	-58.4793	-58.792	-59.3549
11.76	-70.0501	-69.2057	-67.8923	-65.7971	-63.1076	-61.0123	-59.2611	-58.4793	-58.2604	-58.4481	-58.9171	-59.355
11.78	-70.0188	-69.237	-67.8923	-65.7032	-63.0763	-60.856	-59.1673	-58.4793	-58.1666	-58.4481	-58.8858	-59.48
11.8	-69.9875	-69.2683	-67.7672	-65.5781	-63.1076	-60.7622	-59.136	-58.4167	-58.0727	-58.3855	-58.7607	-59.5112
11.82	-70.0501	-69.3308	-67.861	-65.6095	-63.0764	-60.7622	-59.0422	-58.4481	-58.0728	-58.4481	-58.9797	-59.4487
11.84	-70.0188	-69.2995	-67.7672	-65.5155	-62.8574	-60.6683	-59.0734	-58.3542	-58.0728	-58.4793	-58.9171	-59.5113
11.86	-69.9563	-69.1119	-67.6422	-65.2342	-62.7949	-60.5746	-58.9172	-58.3543	-57.9477	-58.3856	-58.9797	-59.4801
11.88	-70.0188	-69.1432	-67.6109	-65.1716	-62.7949	-60.6059	-59.0422	-58.4481	-58.1353	-58.4481	-58.9797	-59.48
11.9	-69.9563	-69.1744	-67.5171	-65.0778	-62.7324	-60.387	-58.8859	-58.3856	-58.1041	-58.4168	-58.8233	-59.5738
11.92	-69.9875	-69.0806	-67.5169	-65.0464	-62.6698	-60.4807	-58.8858	-58.3229	-58.2291	-58.4793	-58.917	-59.5738
11.94	-69.9563	-69.0181	-67.4857	-65.1716	-62.4509	-60.4183	-58.7295	-58.2291	-58.1353	-58.3855	-58.9171	-59.48
11.96	-69.9875	-69.0806	-67.4857	-65.109	-62.4196	-60.5119	-58.792	-58.2916	-58.1665	-58.3855	-58.9171	-59.5738
11.98	-69.9875	-69.0494	-67.3919	-65.0464	-62.4196	-60.4494	-58.792	-58.3855	-58.104	-58.4793	-58.8858	-59.48
12	-70.0501	-68.9868	-67.4232	-65.0153	-62.576	-60.6371	-58.9172	-58.4481	-58.3855	-58.5731	-58.8859	-59.5739
12.02	-70.0501	-69.0181	-67.4545	-65.0465	-62.4196	-60.5433	-58.8546	-58.4481	-58.2605	-58.5106	-58.8859	-59.5426
12.04	-70.0188	-69.0494	-67.4232	-64.8589	-62.4196	-60.4808	-58.8858	-58.3855	-58.0728	-58.5106	-58.8546	-59.5425
12.06	-69.9563	-68.9868	-67.3294	-64.8589	-62.2633	-60.3869	-58.7921	-58.3543	-58.1666	-58.4793	-58.7608	-59.355
12.08	-70.0501	-68.9555	-67.4233	-64.9215	-62.2946	-60.3869	-58.9484	-58.323	-58.2604	-58.5731	-58.8858	-59.5739
12.1	-69.9563	-68.9243	-67.1418	-64.7026	-62.1695	-60.2306	-58.7295	-58.2917	-58.1041	-58.4794	-58.9484	-59.4488
12.12	-69.9875	-68.8617	-67.2668	-64.7025	-62.013	-60.293	-58.792	-58.3229	-58.1979	-58.4793	-59.0109	-59.5113
12.14	-69.8937	-68.8617	-67.0479	-64.5774	-62.0131	-60.1367	-58.6982	-58.1666	-58.0415	-58.3854	-58.9171	-59.4175
12.16	-69.9875	-68.7992	-67.2042	-64.6399	-62.0443	-60.1055	-58.792	-58.2603	-58.1978	-58.6043	-59.0734	-59.48
12.18	-70.0188	-68.7679	-67.1417	-64.5774	-62.2007	-60.1368	-58.792	-58.2604	-58.1041	-58.5418	-59.011	-59.6051
12.2	-70.0188	-68.6741	-67.048	-64.5148	-62.1069	-60.0742	-58.792	-58.1979	-58.0415	-58.6356	-59.0109	-59.5426
12.22	-70.0501	-68.7366	-67.048	-64.3898	-62.0757	-60.168	-58.7608	-58.2917	-58.1666	-58.6669	-59.1048	-59.5739
12.24	-70.0501	-68.6428	-66.9542	-64.5149	-62.0443	-60.1055	-58.8546	-58.2917	-58.1041	-58.6982	-59.0423	-59.699
12.26	-70.0813	-68.6115	-67.0166	-64.4835	-61.9817	-60.0428	-58.7919	-58.3541	-58.1666	-58.8232	-59.0735	-59.6989
12.28	-70.0501	-68.4865	-66.9228	-64.4211	-61.9818	-59.7928	-58.8859	-58.2292	-58.0728	-58.7608	-59.0422	-59.6676
12.3	-70.0501	-68.4239	-67.0166	-64.3272	-61.888	-59.9491	-58.7295	-58.2291	-58.1666	-58.6357	-59.0422	-59.5738
12.32	-69.9875	-68.4552	-66.829	-64.2334	-61.7628	-59.8553	-58.7295	-58.1666	-58.0102	-58.6357	-58.9796	-59.5113
12.34	-70.0188	-68.4552	-66.7665	-64.2646	-61.5752	-59.8553	-58.6982	-58.1666	-58.0728	-58.7295	-59.0734	-59.6051
12.36	-70.0188	-68.3614	-66.7352	-64.0145	-61.544	-59.7927	-58.5419	-58.1978	-58.0102	-58.6982	-59.0422	-59.5738
12.38	-69.9875	-68.2988	-66.7352	-63.9832	-61.5127	-59.7302	-58.6044	-58.0727	-58.104	-58.792	-58.9484	-59.5425
12.4	-69.9875	-68.3301	-66.6414	-63.9519	-61.5752	-59.6989	-58.6044	-58.0102	-58.2604	-58.8233	-59.0422	-59.48
12.42	-69.9563	-68.2363	-66.5789	-63.8269	-61.4189	-59.5427	-58.5419	-57.9164	-58.0728	-58.8233	-59.0736	-59.5739
12.44	-69.9563	-68.205	-66.5476	-63.9207	-61.4502	-59.6677	-58.5419	-58.1041	-58.1666	-58.7296	-59.0423	-59.6052
12.46	-70.0188	-68.1112	-66.4225	-63.8582	-61.5127	-59.6051	-58.5731	-58.1666	-58.2291	-58.8858	-59.2611	-59.6051
12.48	-70.0813	-68.0799	-66.485	-63.8894	-61.6691	-59.6363	-58.6044	-58.229	-58.3855	-58.8545	-59.2924	-59.6989
12.5	-70.0813	-68.0486	-66.3912	-63.8893	-61.7003	-59.6989	-58.6356	-58.1353	-58.448	-58.9171	-59.3236	-59.6988
12.52	-69.9875	-67.9861	-66.2661	-63.6704	-61.669	-59.5113	-58.5106	-58.104	-58.2604	-58.7607	-59.1673	-59.5738
12.54	-69.9563	-67.9236	-66.3287	-63.5767	-61.763	-59.5113	-58.4793	-57.9477	-58.1979	-58.8546	-59.1986	-59.5426
12.56	-69.9875	-68.0174	-66.1723	-63.6392	-61.6377	-59.6676	-58.4167	-58.0415	-58.3542	-58.8858	-59.1673	-59.6677
12.58	-69.9563	-67.9548	-66.0473	-63.5767	-61.544	-59.5739	-58.3543	-57.979	-58.2292	-58.7921	-59.1673	-59.5426
12.6	-70.0188	-68.0486	-66.0472	-63.4829	-61.5753	-59.6677	-58.448	-58.1353	-58.323	-58.7921	-59.2923	-59.824
12.62	-69.9875	-67.9548	-65.8908	-63.4516	-61.3876	-59.5738	-58.5105	-58.0727	-58.3229	-58.6357	-59.2923	-59.7302
12.64	-70.0501	-67.9548	-65.9221	-63.4204	-61.3251	-59.6989	-58.6044	-58.2917	-58.3855	-58.7295	-59.355	-59.9178
12.66	-69.9875	-67.9548	-65.8283	-63.3577	-61.2937	-59.5113	-58.3855	-58.2291	-58.2603	-58.6043	-59.2611	-59.7927
12.68	-69.9875	-67.861	-65.8283	-63.2014	-61.2625	-59.4487	-58.448	-58.2291	-58.4168	-58.7607	-59.2611	-59.8552
12.7	-70.0188	-67.8923	-65.8596	-63.2327	-61.2	-59.4488	-58.3855	-58.1353	-58.4793	-58.8233	-59.3862	-59.824
12.72	-69.9875	-67.8297	-65.7345	-63.1702	-61.1062	-59.3861	-58.4168	-58.1666	-58.3854	-58.7295	-59.3549	-59.8552
12.74	-69.9875	-67.861	-65.8282	-63.1076	-60.9811	-59.2923	-58.448	-58.1979	-58.4793	-58.792	-59.3549	-59.7301
12.76	-69.9875	-67.8297	-65.7345	-63.045	-60.9497	-59.1985	-58.4167	-58.1978	-58.3855	-58.8545	-59.2924	-59.7302
12.78	-70.0188	-67.8923	-65.7032	-63.0763	-60.856	-59.1673	-58.4793	-58.1666	-58.4481	-58.8858	-59.48	-59.824
12.8	-70.0188	-67.7985	-65.6094	-63.1389	-60.7935	-59.1673	-58.448	-58.104	-58.4168	-58.792	-59.5425	-59.9179
12.82	-69.9563	-67.7672	-65.5157	-62.9826	-60.6684	-58.9484	-58.3543	-57.979	-58.3543	-58.8859	-59.3549	-59.7615
12.84	-69.9875	-67.7359	-65.4842	-62.8261	-60.637	-59.0421	-58.3229	-58.0415	-58.448	-58.8858	-59.48	-59.8865
12.86	-69.9875	-67.6734	-65.2654	-62.8261	-60.6058	-58.9484	-58.3855	-57.9789	-58.4168	-59.0109	-59.5113	-59.949
12.88	-69.9875	-67.5796	-65.1403	-62.7636	-60.5746	-59.0109	-58.4168	-58.104	-58.4168	-58.9484	-59.4487	-59.949
12.9	-69.9875	-67.5483	-65.109	-62.7636	-60.4182	-58.9171	-58.4168	-58.1353	-58.448	-58.8545	-59.605	-59.824
12.92	-69.9563	-67.4857	-65.0152	-62.6386	-60.4495	-58.8546	-58.2917	-58.1979	-58.4481	-58.8858	-59.5426	-59.699
12.94	-69.9563	-67.4857	-65.1716	-62.4509	-60.4183	-58.7295	-58.2291	-58.1353	-58.3855	-58.9171	-59.48	-59.7303
12.96	-69.9875	-67.4857	-65.109	-62.4196	-60.5119	-58.792	-58.2916	-58.1665	-58.3855	-58.9171	-59.5738	-59.7302
12.98	-69.9875	-67.3919	-65.0464	-62.4196	-60.4494	-58.792	-58.3855	-58.104	-58.4793	-58.8858	-59.48	-59.7614
13	-70.0188	-67.3919	-64.984	-62.5447	-60.6058	-58.8859	-58.4168	-58.3542	-58.5418	-58.8546	-59.5426	-59.7302
13.02	-70.0188	-67.4232	-65.0152	-62.3883	-60.512	-58.8233	-58.4168	-58.2292	-58.4793	-58.8546	-59.5113	-59.7302
13.04	-70.0188	-67.4232	-64.8589	-62.4196	-60.4808	-58.8858	-58.3855	-58.0728	-58.5106	-58.8546	-59.5425	-59.824
13.06	-70.0501	-67.4232	-64.9527	-62.3571	-60.4807	-58.8859	-58.4481	-58.2604	-58.5731	-58.8546	-59.4488	-59.824
13.08	-69.9875	-67.3607	-64.8589	-62.232	-60.3243	-58.8858	-58.2604	-58.1978	-58.5105	-58.8232	-59.5113	-59.7614
13.1	-70.0188	-67.2043	-64.7651	-62.232	-60.2931	-58.792	-58.3542	-58.1666	-58.5419	-59.0109	-59.5113	-59.8866
13.12	-70.0188	-67.2981	-64.7338	-62.0443	-60.3243	-58.8233	-58.3542	-58.2292	-58.5106	-59.0422	-59.5426	-59.824
13.14	-70.0501	-67.2043	-64.7338	-62.1695	-60.2931	-58.8546	-58.323	-58.1979	-58.5418	-59.0735	-59.5739	-59.9178
13.16	-69.9563	-67.173	-64.6087	-62.0131	-60.0743	-58.7608	-58.2291	-58.1666	-58.5731	-59.0422	-59.4488	-59.8866
13.18	-69.9563	-67.0792	-64.5149	-62.1382	-60.0743	-58.7295	-58.1979	-58.0416	-58.4793	-58.9485	-59.5426	-59.9804
13.2	-69.9875	-67.0167	-64.4835	-62.0756	-60.0429	-58.7607	-58.1666	-58.0102	-58.6043	-58.9796	-59.5113	-60.0741
13.22	-70.0188	-67.0167	-64.3585	-62.0444	-60.1367	-58.7295	-58.2604	-58.1353	-58.6356	-59.0735	-59.5426	-60.168
13.24	-70.0813	-66.9854	-64.5461	-62.0755	-60.1367	-58.8858	-58.3229	-58.1353	-58.7294	-59.0735	-59.7302	-60.1993
13.26	-70.0188	-66.9541	-64.421	-61.9192	-59.9803	-58.7294	-58.2916	-58.1041	-58.7607	-59.011	-59.6364	-60.2306
13.28	-70.0501	-66.9228	-64.4211	-61.9818	-59.7928	-58.8859	-58.2292	-58.0728	-58.7608	-59.0422	-59.6676	-60.2931
13.3	-69.9563	-66.9228	-64.2334	-61.7942	-59.8553	-58.6357	-58.1353	-58.0728	-58.5419	-58.9484	-59.48	-60.1368
13.32	-69.9875	-66.829	-64.2334	-61.7628	-59.8553	-58.7295	-58.1666	-58.0102	-58.6357	-58.9796	-59.5113	-60.168
13.34	-69.9875	-66.7352	-64.2333	-61.5439	-59.824	-58.6669	-58.1353	-58.0415	-58.6982	-59.0421	-59.5738	-60.168
13.36	-69.9563	-66.6727	-63.952	-61.4815	-59.7302	-58.4794	-58.1353	-57.9477	-58.6357	-58.9797	-59.5113	-60.1681
13.38	-69.925	-66.6727	-63.9207	-61.4502	-59.6677	-58.5419	-58.0102	-58.0415	-58.7295	-58.8859	-59.48	-60.168
13.4	-69.9875	-66.6414	-63.9519	-61.5752	-59.6989	-58.6044	-58.0102	-58.2604	-58.8233	-59.0422	-59.48	-60.3556
13.42	-70.0188	-66.6414	-63.8894	-61.4814	-59.6052	-58.6044	-57.9789	-58.1353	-58.8858	-59.1361	-59.6364	-60.4182
13.44	-69.925	-66.5163	-63.8894	-61.4189	-59.6364	-58.5106	-58.0728	-58.1353	-58.6983	-59.011	-59.5739	-60.1993
13.46	-70.0501	-66.4538	-63.8895	-61.544	-59.6364	-58.6044	-58.1979	-58.2604	-58.9171	-59.2924	-59.6364	-60.3557
13.48	-70.0188	-66.4225	-63.8269	-61.6066	-59.5738	-58.5419	-58.1665	-58.323	-58.792	-59.2299	-59.6364	-60.3557
13.5	-70.0188	-66.3287	-63.8268	-61.6378	-59.6364	-58.5731	-58.0728	-58.3855	-58.8546	-59.2611	-59.6363	-60.3869
13.52	-70.0813	-66.3599	-63.7642	-61.7628	-59.6051	-58.6044	-58.1978	-58.3542	-58.8545	-59.2611	-59.6676	-60.4494
13.54	-69.9875	-66.3599	-63.6079	-61.7942	-59.5425	-58.5105	-57.9789	-58.2291	-58.8858	-59.2298	-59.5738	-60.3869
13.56	-69.9875	-66.1723	-63.6392	-61.6377	-59.6676	-58.4167	-58.0415	-58.3542	-58.8858	-59.1673	-59.6677	-60.4807
13.58	-69.9875	-66.0785	-63.6079	-61.5752	-59.6051	-58.3855	-58.0102	-58.2604	-58.8233	-59.1985	-59.5738	-60.3869
13.6	-70.0188	-66.0472	-63.4829	-61.5753	-59.6677	-58.448	-58.1353	-58.323	-58.7921	-59.2923	-59.824	-60.512
13.62	-70.0188	-65.9221	-63.4829	-61.4189	-59.6051	-58.5418	-58.104	-58.3542	-58.667	-59.3236	-59.7615	-60.5432
13.64	-70.0188	-65.8908	-63.3891	-61.2938	-59.6676	-58.5731	-58.2604	-58.3542	-58.6982	-59.3237	-59.8865	-60.4495
13.66	-70.0188	-65.8596	-63.389	-61.325	-59.5426	-58.4168	-58.2604	-58.2916	-58.6356	-59.2924	-59.824	-60.4495
13.68	-69.9875	-65.8283	-63.2014	-61.2625	-59.4487	-58.448	-58.2291	-58.4168	-58.7607	-59.2611	-59.8552	-60.4181
13.7	-69.9875	-65.8283	-63.2014	-61.1687	-59.4175	-58.3542	-58.104	-58.448	-58.792	-59.3549	-59.7927	-60.3556
13.72	-70.0188	-65.7658	-63.2015	-61.1375	-59.4174	-58.4481	-58.1979	-58.4167	-58.7608	-59.3862	-59.8865	-60.3869
13.74	-69.9563	-65.797	-63.0764	-60.9499	-59.2611	-58.4168	-58.1667	-58.4481	-58.7608	-59.3237	-59.6989	-60.3557
13.76	-70.0188	-65.7658	-63.0763	-60.981	-59.2298	-58.448	-58.2291	-58.4168	-58.8858	-59.3237	-59.7615	-60.4182
13.78	-70.0188	-65.7032	-63.0763	-60.856	-59.1673	-58.4793	-58.1666	-58.4481	-58.8858	-59.48	-59.824	-60.5432
13.8	-70.0501	-65.6407	-63.1702	-60.8248	-59.1986	-58.4793	-58.1353	-58.4481	-58.8233	-59.5738	-59.9492	-60.4807
13.82	-69.9875	-65.5469	-63.0138	-60.6996	-58.9796	-58.3855	-58.0102	-58.3855	-58.9171	-59.3861	-59.7927	-60.4807
13.84	-69.9563	-65.453	-62.7949	-60.6058	-59.0109	-58.2917	-58.0103	-58.4168	-58.8546	-59.4488	-59.8553	-60.5433
13.86	-70.0188	-65.2967	-62.8574	-60.6371	-58.9797	-58.4168	-58.0102	-58.4481	-59.0422	-59.5426	-59.9803	-60.6058
13.88	-70.0501	-65.2029	-62.8262	-60.6372	-59.0735	-58.4794	-58.1666	-58.4794	-59.011	-59.5113	-60.0116	-60.6059
13.9	-69.9563	-65.0778	-62.7324	-60.387	-58.8859	-58.3856	-58.1041	-58.4168	-58.8233	-59.5738	-59.7928	-60.5434
13.92	-70.0501	-65.109	-62.7324	-60.5433	-58.9484	-58.3855	-58.2917	-58.5419	-58.9796	-59.6364	-59.7928	-60.6059
13.94	-69.9563	-65.1716	-62.4509	-60.4183	-58.7295	-58.2291	-58.1353	-58.3855	-58.9171	-59.48	-59.7303	-60.5121
13.96	-69.9875	-65.109	-62.4196	-60.5119	-58.792	-58.2916	-58.1665	-58.3855	-58.9171	-59.5738	-59.7302	-60.4495
13.98	-70.0501	-65.109	-62.4822	-60.512	-58.8546	-58.4481	-58.1666	-58.5419	-58.9484	-59.5426	-59.824	-60.5746
14	-69.9875	-64.9527	-62.5134	-60.5745	-58.8546	-58.3855	-58.3229	-58.5105	-58.8233	-59.5113	-59.6989	-60.6058
14.02	-69.9563	-64.9527	-62.3258	-60.4495	-58.7608	-58.3543	-58.1667	-58.4168	-58.7921	-59.4488	-59.6677	-60.5433
14.04	-70.0813	-64.9214	-62.4821	-60.5433	-58.9483	-58.448	-58.1353	-58.5731	-58.9171	-59.605	-59.8865	-60.6996
14.06	-69.9875	-64.8901	-62.2945	-60.4181	-58.8233	-58.3855	-58.1978	-58.5105	-58.792	-59.3862	-59.7614	-60.637
14.08	-69.9875	-64.8589	-62.232	-60.3243	-58.8858	-58.2604	-58.1978	-58.5105	-58.8232	-59.5113	-59.7614	-60.7621
14.1	-69.9875	-64.7338	-62.2007	-60.2618	-58.7607	-58.3229	-58.1353	-58.5106	-58.9796	-59.48	-59.8553	-60.6996
14.12	-70.0501	-64.7651	-62.0756	-60.3556	-58.8546	-58.3855	-58.2605	-58.5419	-59.0735	-59.5739	-59.8553	-60.7935
14.14	-70.0188	-64.7025	-62.1382	-60.2618	-58.8233	-58.2917	-58.1666	-58.5105	-59.0422	-59.5426	-59.8865	-60.7622
14.16	-69.925	-64.5774	-61.9818	-60.043	-58.7295	-58.1978	-58.1353	-58.5418	-59.0109	-59.4175	-59.8553	-60.7622
14.18	-70.0188	-64.5774	-62.2007	-60.1368	-58.792	-58.2604	-58.1041	-58.5418	-59.011	-59.6051	-60.0429	-60.856
14.2	-70.0501	-64.5461	-62.1382	-60.1055	-58.8233	-58.2292	-58.0728	-58.6669	-59.0422	-59.5739	-60.1367	-60.7309
14.22	-70.0188	-64.3585	-62.0444	-60.1367	-58.7295	-58.2604	-58.1353	-58.6356	-59.0735	-59.5426	-60.168	-60.6996
14.24	-69.925	-64.3898	-61.9192	-59.9804	-58.7295	-58.1666	-57.979	-58.5731	-58.9172	-59.5739	-60.043	-60.6058
14.26	-69.9563	-64.3585	-61.8567	-59.9178	-58.6669	-58.2291	-58.0416	-58.6982	-58.9485	-59.5739	-60.1681	-60.6371
14.28	-69.9875	-64.3585	-61.9192	-59.7302	-58.8233	-58.1666	-58.0102	-58.6982	-58.9796	-59.605	-60.2305	-60.5746
14.3	-69.9563	-64.2334	-61.7942	-59.8553	-58.6357	-58.1353	-58.0728	-58.5419	-58.9484	-59.48	-60.1368	-60.5746
14.32	-69.925	-64.1709	-61.7003	-59.7928	-58.667	-58.1041	-57.9477	-58.5732	-58.9171	-59.4488	-60.1055	-60.6684
14.34	-69.9563	-64.2021	-61.5127	-59.7928	-58.6357	-58.1041	-58.0103	-58.667	-59.0109	-59.5426	-60.1368	-60.6997
14.36	-70.0501	-64.0458	-61.5753	-59.824	-58.5732	-58.2291	-58.0415	-58.7295	-59.0735	-59.6051	-60.2619	-60.7935
14.38	-70.0188	-64.0145	-61.544	-59.7615	-58.6357	-58.104	-58.1353	-58.8233	-58.9797	-59.5738	-60.2618	-60.7935
14.4	-70.0501	-64.0145	-61.6378	-59.7615	-58.667	-58.0728	-58.323	-58.8859	-59.1048	-59.5426	-60.4182	-60.7622
14.42	-70.0501	-63.9207	-61.5127	-59.6365	-58.6357	-58.0102	-58.1666	-58.9171	-59.1674	-59.6677	-60.4495	-60.7622
14.44	-69.9563	-63.9207	-61.4502	-59.6677	-58.5419	-58.1041	-58.1666	-58.7296	-59.0423	-59.6052	-60.2306	-60.7622
14.46	-69.9875	-63.8269	-61.4814	-59.5738	-58.5418	-58.1353	-58.1978	-58.8545	-59.2298	-59.5738	-60.2931	-60.6996
14.48	-69.9875	-63.7956	-61.5753	-59.5425	-58.5106	-58.1352	-58.2917	-58.7607	-59.1986	-59.6051	-60.3244	-60.7935
14.5	-69.9563	-63.7643	-61.5753	-59.5739	-58.5106	-58.0103	-58.323	-58.7921	-59.1986	-59.5738	-60.3244	-60.731
14.52	-69.9563	-63.6392	-61.6378	-59.4801	-58.4794	-58.0728	-58.2292	-58.7295	-59.1361	-59.5426	-60.3244	-60.731
14.54	-70.0188	-63.6392	-61.8255	-59.5738	-58.5418	-58.0102	-58.2604	-58.9171	-59.2611	-59.6051	-60.4182	-60.8247
14.56	-69.9563	-63.608	-61.6065	-59.6364	-58.3855	-58.0103	-58.323	-58.8546	-59.1361	-59.6365	-60.4495	-60.731
14.58	-69.925	-63.5454	-61.5127	-59.5426	-58.323	-57.9477	-58.1979	-58.7608	-59.136	-59.5113	-60.3244	-60.7622
14.6	-70.0188	-63.4829	-61.5753	-59.6677	-58.448	-58.1353	-58.323	-58.7921	-59.2923	-59.824	-60.512	-60.8873
14.62	-69.925	-63.3891	-61.3251	-59.5113	-58.448	-58.0102	-58.2604	-58.5732	-59.2298	-59.6677	-60.4494	-60.856
14.64	-69.9875	-63.3578	-61.2625	-59.6363	-58.5418	-58.2291	-58.3229	-58.6669	-59.2924	-59.8552	-60.4182	-60.8872
14.66	-69.9563	-63.3265	-61.2625	-59.4801	-58.3543	-58.1979	-58.2291	-58.5731	-59.2299	-59.7615	-60.387	-60.9186
14.68	-70.0501	-63.264	-61.3251	-59.5113	-58.5106	-58.2917	-58.4794	-58.8233	-59.3237	-59.9178	-60.4807	-61.0437
14.7	-70.0188	-63.2327	-61.2	-59.4488	-58.3855	-58.1353	-58.4793	-58.8233	-59.3862	-59.824	-60.3869	-61.0749
14.72	-69.9875	-63.1702	-61.1062	-59.3861	-58.4168	-58.1666	-58.3854	-58.7295	-59.3549	-59.8552	-60.3556	-60.9498
14.74	-69.9875	-63.1076	-60.9811	-59.2923	-58.448	-58.1979	-58.4793	-58.792	-59.3549	-59.7301	-60.3869	-61.0123
14.76	-70.0188	-63.0763	-60.981	-59.2298	-58.448	-58.2291	-58.4168	-58.8858	-59.3237	-59.7615	-60.4182	-61.0436
14.78	-70.0501	-63.1076	-60.8873	-59.1986	-58.5106	-58.1979	-58.4794	-58.9171	-59.5113	-59.8553	-60.5745	-61.0437
14.8	-69.925	-63.0451	-60.6997	-59.0735	-58.3542	-58.0102	-58.323	-58.6982	-59.4487	-59.8241	-60.3556	-61.0124
14.82	-69.9875	-63.0138	-60.6996	-58.9796	-58.3855	-58.0102	-58.3855	-58.9171	-59.3861	-59.7927	-60.4807	-61.1687
14.84	-70.0188	-62.8574	-60.6683	-59.0734	-58.3542	-58.0728	-58.4793	-58.9171	-59.5113	-59.9178	-60.6058	-61.1375
14.86	-70.0188	-62.8574	-60.6371	-58.9797	-58.4168	-58.0102	-58.4481	-59.0422	-59.5426	-59.9803	-60.6058	-61.1688
14.88	-69.9875	-62.7636	-60.5746	-59.0109	-58.4168	-58.104	-58.4168	-58.9484	-59.4487	-59.949	-60.5433	-61.0436
14.9	-69.9875	-62.7636	-60.4182	-58.9171	-58.4168	-58.1353	-58.448	-58.8545	-59.605	-59.824	-60.5746	-60.9811
14.92	-69.9875	-62.6698	-60.4807	-58.8858	-58.3229	-58.2291	-58.4793	-58.917	-59.5738	-59.7302	-60.5433	-60.9498
14.94	-70.0188	-62.5134	-60.4808	-58.792	-58.2916	-58.1978	-58.448	-58.9796	-59.5425	-59.7928	-60.5746	-61.0124
14.96	-70.0188	-62.4509	-60.5432	-58.8233	-58.3229	-58.1978	-58.4168	-58.9484	-59.6051	-59.7615	-60.4808	-60.9811
14.98	-70.0188	-62.4509	-60.4807	-58.8233	-58.4168	-58.1353	-58.5106	-58.9171	-59.5113	-59.7927	-60.5433	-61.0124
15	-69.9563	-62.4822	-60.5433	-58.8234	-58.3543	-58.2917	-58.4793	-58.7921	-59.4801	-59.6677	-60.5746	-60.9186
15.02	-70.0501	-62.4196	-60.5433	-58.8546	-58.4481	-58.2605	-58.5106	-58.8859	-59.5426	-59.7615	-60.6371	-61.0437
15.04	-69.9875	-62.3883	-60.4495	-58.8545	-58.3542	-58.0415	-58.4793	-58.8233	-59.5112	-59.7927	-60.6058	-60.9811
15.06	-70.0501	-62.3571	-60.4807	-58.8859	-58.4481	-58.2604	-58.5731	-58.8546	-59.4488	-59.824	-60.6996	-60.9186
15.08	-69.9875	-62.232	-60.3243	-58.8858	-58.2604	-58.1978	-58.5105	-58.8232	-59.5113	-59.7614	-60.7621	-61.0124
15.1	-69.925	-62.1382	-60.1993	-58.6982	-58.2604	-58.0728	-58.4481	-58.9171	-59.4175	-59.7928	-60.6371	-60.9498
15.12	-70.0501	-62.0756	-60.3556	-58.8546	-58.3855	-58.2605	-58.5419	-59.0735	-59.5739	-59.8553	-60.7935	-61.0124
15.14	-69.9875	-62.1069	-60.2305	-58.792	-58.2604	-58.1353	-58.4792	-59.0109	-59.5113	-59.8552	-60.7309	-61.0436
15.16	-70.0501	-62.1069	-60.1681	-58.8546	-58.3229	-58.2604	-58.6669	-59.136	-59.5426	-59.9804	-60.8873	-61.1375
15.18	-69.9875	-62.1694	-60.1055	-58.7607	-58.2291	-58.0728	-58.5105	-58.9797	-59.5738	-60.0116	-60.8247	-60.9811
15.2	-69.9875	-62.0756	-60.0429	-58.7607	-58.1666	-58.0102	-58.6043	-58.9796	-59.5113	-60.0741	-60.6683	-61.0749
15.22	-69.9875	-62.0131	-60.1054	-58.6982	-58.2291	-58.104	-58.6043	-59.0422	-59.5113	-60.1367	-60.6683	-61.2625
15.24	-69.9563	-61.9505	-60.0117	-58.7608	-58.1979	-58.0103	-58.6044	-58.9485	-59.6052	-60.0743	-60.6371	-61.2
15.26	-70.0501	-61.9505	-60.0116	-58.7607	-58.3229	-58.1354	-58.792	-59.0423	-59.6677	-60.2619	-60.7309	-61.3251
15.28	-70.0501	-61.9818	-59.7928	-58.8859	-58.2292	-58.0728	-58.7608	-59.0422	-59.6676	-60.2931	-60.6372	-61.2313
15.3	-70.0188	-61.8567	-59.9178	-58.6982	-58.1978	-58.1353	-58.6044	-59.0109	-59.5425	-60.1993	-60.6371	-61.1375
15.32	-69.9563	-61.7316	-59.8241	-58.6983	-58.1354	-57.979	-58.6045	-58.9484	-59.4801	-60.1368	-60.6997	-61.1688
15.34	-70.0501	-61.6065	-59.8866	-58.7295	-58.1979	-58.1041	-58.7608	-59.1047	-59.6364	-60.2306	-60.7935	-61.2939
15.36	-70.0188	-61.544	-59.7927	-58.5419	-58.1978	-58.0102	-58.6982	-59.0422	-59.5738	-60.2306	-60.7622	-61.2
15.38	-70.0188	-61.544	-59.7615	-58.6357	-58.104	-58.1353	-58.8233	-58.9797	-59.5738	-60.2618	-60.7935	-61.1374
15.4	-69.925	-61.5127	-59.6364	-58.5419	-57.9477	-58.1979	-58.7608	-58.9797	-59.4175	-60.2931	-60.6371	-61.0749
15.42	-70.0501	-61.5127	-59.6365	-58.6357	-58.0102	-58.1666	-58.9171	-59.1674	-59.6677	-60.4495	-60.7622	-61.3564
15.44	-70.0501	-61.544	-59.7615	-58.6357	-58.1979	-58.2604	-58.8234	-59.1361	-59.699	-60.3244	-60.856	-61.3877
15.46	-70.0501	-61.544	-59.6364	-58.6044	-58.1979	-58.2604	-58.9171	-59.2924	-59.6364	-60.3557	-60.7622	-61.544
15.48	-69.9875	-61.5753	-59.5425	-58.5106	-58.1352	-58.2917	-58.7607	-59.1986	-59.6051	-60.3244	-60.7935	-61.4501
15.5	-69.9875	-61.6065	-59.6051	-58.5418	-58.0415	-58.3542	-58.8233	-59.2298	-59.605	-60.3556	-60.7622	-61.544
15.52	-69.9563	-61.6378	-59.4801	-58.4794	-58.0728	-58.2292	-58.7295	-59.1361	-59.5426	-60.3244	-60.731	-61.6691
15.54	-69.9875	-61.7942	-59.5425	-58.5105	-57.9789	-58.2291	-58.8858	-59.2298	-59.5738	-60.3869	-60.7934	-61.7941
15.56	-69.9563	-61.6065	-59.6364	-58.3855	-58.0103	-58.323	-58.8546	-59.1361	-59.6365	-60.4495	-60.731	-61.6379
15.58	-70.0188	-61.6065	-59.6364	-58.4168	-58.0415	-58.2917	-58.8546	-59.2298	-59.6051	-60.4182	-60.856	-61.7942
15.6	-69.9875	-61.544	-59.6364	-58.4167	-58.104	-58.2917	-58.7608	-59.261	-59.7927	-60.4807	-60.856	-61.5752
15.62	-70.0188	-61.4189	-59.6051	-58.5418	-58.104	-58.3542	-58.667	-59.3236	-59.7615	-60.5432	-60.9498	-61.544
15.64	-70.0501	-61.3251	-59.6989	-58.6044	-58.2917	-58.3855	-58.7295	-59.355	-59.9178	-60.4808	-60.9498	-61.6379
15.66	-69.9563	-61.2625	-59.4801	-58.3543	-58.1979	-58.2291	-58.5731	-59.2299	-59.7615	-60.387	-60.9186	-61.6378
15.68	-69.9875	-61.2625	-59.4487	-58.448	-58.2291	-58.4168	-58.7607	-59.2611	-59.8552	-60.4181	-60.9811	-61.544
15.7	-69.9563	-61.1375	-59.3863	-58.323	-58.0728	-58.4168	-58.7608	-59.3237	-59.7615	-60.3244	-61.0124	-61.5128
15.72	-69.8937	-61.0124	-59.2923	-58.323	-58.0728	-58.2916	-58.6357	-59.2611	-59.7614	-60.2618	-60.856	-61.3563
15.74	-69.9875	-60.9811	-59.2923	-58.448	-58.1979	-58.4793	-58.792	-59.3549	-59.7301	-60.3869	-61.0123	-61.4814
15.76	-69.9563	-60.9185	-59.1673	-58.3855	-58.1666	-58.3543	-58.8233	-59.2612	-59.699	-60.3557	-60.9811	-61.3251
15.78	-69.9875	-60.8247	-59.136	-58.448	-58.1353	-58.4168	-58.8545	-59.4487	-59.7927	-60.5119	-60.9811	-61.3876
15.8	-70.0188	-60.7935	-59.1673	-58.448	-58.104	-58.4168	-58.792	-59.5425	-59.9179	-60.4494	-61.1062	-61.4502
15.82	-69.9563	-60.6684	-58.9484	-58.3543	-57.979	-58.3543	-58.8859	-59.3549	-59.7615	-60.4495	-61.1375	-61.4189
15.84	-69.9563	-60.6058	-59.0109	-58.2917	-58.0103	-58.4168	-58.8546	-59.4488	-59.8553	-60.5433	-61.075	-61.3877
15.86	-69.9563	-60.5746	-58.9172	-58.3543	-57.9477	-58.3856	-58.9797	-59.4801	-59.9178	-60.5433	-61.1063	-61.3564
15.88	-69.9875	-60.5746	-59.0109	-58.4168	-58.104	-58.4168	-58.9484	-59.4487	-59.949	-60.5433	-61.0436	-61.3876
15.9	-70.0188	-60.4495	-58.9484	-58.4481	-58.1666	-58.4793	-58.8858	-59.6363	-59.8553	-60.6059	-61.0124	-61.4502
15.92	-70.0188	-60.512	-58.9171	-58.3542	-58.2604	-58.5106	-58.9483	-59.6051	-59.7615	-60.5746	-60.9811	-61.4815
15.94	-69.9875	-60.4495	-58.7607	-58.2603	-58.1665	-58.4167	-58.9483	-59.5112	-59.7615	-60.5433	-60.9811	-61.4502
15.96	-69.9563	-60.4807	-58.7608	-58.2604	-58.1353	-58.3543	-58.8859	-59.5426	-59.699	-60.4183	-60.9186	-61.4815
15.98	-70.0501	-60.512	-58.8546	-58.4481	-58.1666	-58.5419	-58.9484	-59.5426	-59.824	-60.5746	-61.0437	-61.6066
16	-69.9563	-60.5433	-58.8234	-58.3543	-58.2917	-58.4793	-58.7921	-59.4801	-59.6677	-60.5746	-60.9186	-61.544
16.02	-69.9875	-60.4807	-58.792	-58.3855	-58.1979	-58.448	-58.8233	-59.48	-59.6989	-60.5745	-60.9811	-61.544
16.04	-69.9875	-60.4495	-58.8545	-58.3542	-58.0415	-58.4793	-58.8233	-59.5112	-59.7927	-60.6058	-60.9811	-61.4814
16.06	-69.9563	-60.3869	-58.7921	-58.3543	-58.1666	-58.4793	-58.7608	-59.355	-59.7302	-60.6058	-60.8248	-61.544
16.08	-70.0188	-60.3556	-58.9171	-58.2917	-58.2291	-58.5418	-58.8545	-59.5426	-59.7927	-60.7934	-61.0437	-61.6066
16.1	-70.0188	-60.2931	-58.792	-58.3542	-58.1666	-58.5419	-59.0109	-59.5113	-59.8866	-60.7309	-61.0436	-61.544
16.12	-69.9563	-60.2618	-58.7608	-58.2917	-58.1667	-58.4481	-58.9797	-59.4801	-59.7615	-60.6997	-60.9186	-61.4815
16.14	-70.0501	-60.2931	-58.8546	-58.323	-58.1979	-58.5418	-59.0735	-59.5739	-59.9178	-60.7935	-61.1062	-61.6066
16.16	-70.0813	-60.1993	-58.8858	-58.3541	-58.2916	-58.6981	-59.1672	-59.5738	-60.0116	-60.9185	-61.1687	-61.6378
16.18	-70.0813	-60.1993	-58.8545	-58.3229	-58.1666	-58.6043	-59.0735	-59.6676	-60.1054	-60.9185	-61.0749	-61.6377
16.2	-70.0501	-60.1055	-58.8233	-58.2292	-58.0728	-58.6669	-59.0422	-59.5739	-60.1367	-60.7309	-61.1375	-61.6066
16.22	-70.0188	-60.1367	-58.7295	-58.2604	-58.1353	-58.6356	-59.0735	-59.5426	-60.168	-60.6996	-61.2938	-61.5752
16.24	-69.9875	-60.0429	-58.792	-58.2291	-58.0415	-58.6356	-58.9797	-59.6364	-60.1055	-60.6683	-61.2312	-61.6065
16.26	-69.9563	-59.9178	-58.6669	-58.2291	-58.0416	-58.6982	-58.9485	-59.5739	-60.1681	-60.6371	-61.2313	-61.5753
16.28	-70.1126	-59.8553	-58.9484	-58.2917	-58.1353	-58.8233	-59.1047	-59.7301	-60.3556	-60.6997	-61.2938	-61.6691
16.3	-70.0501	-59.9491	-58.7295	-58.2291	-58.1666	-58.6357	-59.0422	-59.5738	-60.2306	-60.6684	-61.1688	-61.6691
16.32	-70.0188	-59.8866	-58.7608	-58.1979	-58.0415	-58.667	-59.0109	-59.5426	-60.1993	-60.7622	-61.2313	-61.6379
16.34	-69.9875	-59.824	-58.6669	-58.1353	-58.0415	-58.6982	-59.0421	-59.5738	-60.168	-60.7309	-61.2313	-61.7003
16.36	-70.0188	-59.7927	-58.5419	-58.1978	-58.0102	-58.6982	-59.0422	-59.5738	-60.2306	-60.7622	-61.2	-61.7316
16.38	-70.0188	-59.7615	-58.6357	-58.104	-58.1353	-58.8233	-58.9797	-59.5738	-60.2618	-60.7935	-61.1374	-61.6378
16.4	-69.9875	-59.6989	-58.6044	-58.0102	-58.2604	-58.8233	-59.0422	-59.48	-60.3556	-60.6996	-61.1374	-61.5752
16.42	-70.0813	-59.6677	-58.6669	-58.0414	-58.1978	-58.9483	-59.1986	-59.6989	-60.4807	-60.7934	-61.3876	-61.7003
16.44	-69.9875	-59.6989	-58.5731	-58.1353	-58.1978	-58.7608	-59.0735	-59.6364	-60.2618	-60.7934	-61.3251	-61.6065
16.46	-70.0188	-59.6051	-58.5731	-58.1666	-58.2291	-58.8858	-59.2611	-59.6051	-60.3244	-60.7309	-61.5127	-61.5753
16.48	-70.0188	-59.5738	-58.5419	-58.1665	-58.323	-58.792	-59.2299	-59.6364	-60.3557	-60.8248	-61.4814	-61.7004
16.5	-70.0188	-59.6364	-58.5731	-58.0728	-58.3855	-58.8546	-59.2611	-59.6363	-60.3869	-60.7935	-61.5753	-61.7004
16.52	-70.0813	-59.6051	-58.6044	-58.1978	-58.3542	-58.8545	-59.2611	-59.6676	-60.4494	-60.856	-61.7941	-61.8254
16.54	-70.0501	-59.6051	-58.5731	-58.0415	-58.2917	-58.9484	-59.2924	-59.6364	-60.4495	-60.856	-61.8567	-61.7629
16.56	-69.9563	-59.6364	-58.3855	-58.0103	-58.323	-58.8546	-59.1361	-59.6365	-60.4495	-60.731	-61.6379	-61.6378
16.58	-69.9875	-59.6051	-58.3855	-58.0102	-58.2604	-58.8233	-59.1985	-59.5738	-60.3869	-60.8247	-61.7629	-61.6065
16.6	-69.9875	-59.6364	-58.4167	-58.104	-58.2917	-58.7608	-59.261	-59.7927	-60.4807	-60.856	-61.5752	-61.7316
16.62	-69.9563	-59.5426	-58.4793	-58.0415	-58.2917	-58.6045	-59.2611	-59.699	-60.4807	-60.8873	-61.4815	-61.7004
16.64	-69.9563	-59.6051	-58.5106	-58.1979	-58.2917	-58.6357	-59.2612	-59.824	-60.387	-60.856	-61.5441	-61.7629
16.66	-69.9875	-59.5113	-58.3855	-58.2291	-58.2603	-58.6043	-59.2611	-59.7927	-60.4182	-60.9498	-61.669	-61.7629
16.68	-70.0188	-59.48	-58.4793	-58.2604	-58.4481	-58.792	-59.2924	-59.8865	-60.4494	-61.0124	-61.5753	-61.8567
16.7	-69.9875	-59.4175	-58.3542	-58.104	-58.448	-58.792	-59.3549	-59.7927	-60.3556	-61.0436	-61.544	-61.7629
16.72	-69.9563	-59.3549	-58.3856	-58.1354	-58.3542	-58.6983	-59.3237	-59.824	-60.3244	-60.9186	-61.4189	-61.7942
16.74	-69.9563	-59.2611	-58.4168	-58.1667	-58.4481	-58.7608	-59.3237	-59.6989	-60.3557	-60.9811	-61.4502	-61.6691
16.76	-70.0188	-59.2298	-58.448	-58.2291	-58.4168	-58.8858	-59.3237	-59.7615	-60.4182	-61.0436	-61.3876	-61.8567
16.78	-70.0188	-59.1673	-58.4793	-58.1666	-58.4481	-58.8858	-59.48	-59.824	-60.5432	-61.0124	-61.4189	-61.888
16.8	-70.0188	-59.1673	-58.448	-58.104	-58.4168	-58.792	-59.5425	-59.9179	-60.4494	-61.1062	-61.4502	-61.8254
16.82	-70.0501	-59.0422	-58.4481	-58.0728	-58.4481	-58.9797	-59.4487	-59.8553	-60.5433	-61.2313	-61.5127	-61.9818
16.84	-69.9563	-59.0109	-58.2917	-58.0103	-58.4168	-58.8546	-59.4488	-59.8553	-60.5433	-61.075	-61.3877	-61.7942
16.86	-70.0813	-59.0422	-58.4793	-58.0727	-58.5106	-59.1047	-59.6051	-60.0428	-60.6683	-61.2313	-61.4814	-62.0443
16.88	-69.9563	-58.9797	-58.3856	-58.0728	-58.3856	-58.9172	-59.4175	-59.9178	-60.5121	-61.0124	-61.3564	-61.9506
16.9	-70.0188	-58.9484	-58.4481	-58.1666	-58.4793	-58.8858	-59.6363	-59.8553	-60.6059	-61.0124	-61.4502	-62.1069
16.92	-70.0501	-58.9484	-58.3855	-58.2917	-58.5419	-58.9796	-59.6364	-59.7928	-60.6059	-61.0124	-61.5128	-62.0757
16.94	-70.0501	-58.8233	-58.3229	-58.2291	-58.4793	-59.0109	-59.5738	-59.8241	-60.6059	-61.0437	-61.5128	-62.0757
16.96	-70.0501	-58.8546	-58.3542	-58.2291	-58.4481	-58.9797	-59.6364	-59.7928	-60.5121	-61.0124	-61.5753	-62.1382
16.98	-70.0188	-58.8233	-58.4168	-58.1353	-58.5106	-58.9171	-59.5113	-59.7927	-60.5433	-61.0124	-61.5753	-62.1382
17	-69.9875	-58.8546	-58.3855	-58.3229	-58.5105	-58.8233	-59.5113	-59.6989	-60.6058	-60.9498	-61.5752	-61.9818
17.02	-70.0188	-58.8233	-58.4168	-58.2292	-58.4793	-58.8546	-59.5113	-59.7302	-60.6058	-61.0124	-61.5753	-62.0444
17.04	-69.9563	-58.8233	-58.323	-58.0103	-58.4481	-58.7921	-59.48	-59.7615	-60.5746	-60.9499	-61.4502	-61.9505
17.06	-70.0813	-58.9171	-58.4793	-58.2916	-58.6043	-58.8858	-59.48	-59.8552	-60.7308	-60.9498	-61.669	-61.9817
17.08	-70.0188	-58.9171	-58.2917	-58.2291	-58.5418	-58.8545	-59.5426	-59.7927	-60.7934	-61.0437	-61.6066	-61.888
17.1	-70.0188	-58.792	-58.3542	-58.1666	-58.5419	-59.0109	-59.5113	-59.8866	-60.7309	-61.0436	-61.544	-61.888
17.12	-70.0813	-58.8858	-58.4167	-58.2917	-58.5731	-59.1047	-59.6051	-59.8865	-60.8247	-61.0436	-61.6065	-61.9818
17.14	-70.0188	-58.8233	-58.2917	-58.1666	-58.5105	-59.0422	-59.5426	-59.8865	-60.7622	-61.0749	-61.5753	-61.8254
17.16	-69.9563	-58.7608	-58.2291	-58.1666	-58.5731	-59.0422	-59.4488	-59.8866	-60.7935	-61.0437	-61.5128	-61.888
17.18	-69.9563	-58.7295	-58.1979	-58.0416	-58.4793	-58.9485	-59.5426	-59.9804	-60.7935	-60.9499	-61.5127	-61.8568
17.2	-69.9563	-58.7295	-58.1354	-57.979	-58.5731	-58.9484	-59.4801	-60.0429	-60.6371	-61.0437	-61.5128	-61.8568
17.22	-70.0188	-58.7295	-58.2604	-58.1353	-58.6356	-59.0735	-59.5426	-60.168	-60.6996	-61.2938	-61.5752	-61.9818
17.24	-69.9875	-58.792	-58.2291	-58.0415	-58.6356	-58.9797	-59.6364	-60.1055	-60.6683	-61.2312	-61.6065	-62.0444
17.26	-69.9563	-58.6669	-58.2291	-58.0416	-58.6982	-58.9485	-59.5739	-60.1681	-60.6371	-61.2313	-61.5753	-62.0131
17.28	-69.925	-58.7608	-58.1041	-57.9477	-58.6357	-58.9171	-59.5425	-60.168	-60.5121	-61.1062	-61.4815	-61.9505
17.3	-70.0188	-58.6982	-58.1978	-58.1353	-58.6044	-59.0109	-59.5425	-60.1993	-60.6371	-61.1375	-61.6378	-62.2007
17.32	-69.9875	-58.7295	-58.1666	-58.0102	-58.6357	-58.9796	-59.5113	-60.168	-60.7309	-61.2	-61.6066	-62.1382
17.34	-69.9875	-58.6669	-58.1353	-58.0415	-58.6982	-59.0421	-59.5738	-60.168	-60.7309	-61.2313	-61.7003	-62.232
17.36	-70.0813	-58.6044	-58.2603	-58.0727	-58.7607	-59.1047	-59.6363	-60.2931	-60.8247	-61.2625	-61.7941	-62.4196
17.38	-69.9875	-58.6044	-58.0727	-58.104	-58.792	-58.9484	-59.5425	-60.2305	-60.7622	-61.1061	-61.6065	-62.3258
17.4	-70.0188	-58.6357	-58.0415	-58.2917	-58.8546	-59.0735	-59.5113	-60.3869	-60.7309	-61.1687	-61.6065	-62.4509
17.42	-70.0188	-58.6044	-57.9789	-58.1353	-58.8858	-59.1361	-59.6364	-60.4182	-60.7309	-61.3251	-61.6378	-62.3258
17.44	-70.0188	-58.6044	-58.1666	-58.2291	-58.7921	-59.1048	-59.6677	-60.2931	-60.8247	-61.3564	-61.6378	-62.3571
17.46	-69.9875	-58.5418	-58.1353	-58.1978	-58.8545	-59.2298	-59.5738	-60.2931	-60.6996	-61.4814	-61.544	-62.4196
17.48	-69.9875	-58.5106	-58.1352	-58.2917	-58.7607	-59.1986	-59.6051	-60.3244	-60.7935	-61.4501	-61.6691	-62.2945
17.5	-69.9563	-58.5106	-58.0103	-58.323	-58.7921	-59.1986	-59.5738	-60.3244	-60.731	-61.5128	-61.6379	-62.2946
17.52	-69.9875	-58.5106	-58.104	-58.2604	-58.7607	-59.1673	-59.5738	-60.3556	-60.7622	-61.7003	-61.7316	-62.357
17.54	-70.0188	-58.5418	-58.0102	-58.2604	-58.9171	-59.2611	-59.6051	-60.4182	-60.8247	-61.8254	-61.7316	-62.3571
17.56	-70.0501	-58.4793	-58.1041	-58.4168	-58.9484	-59.2299	-59.7303	-60.5433	-60.8248	-61.7317	-61.7316	-62.3884
17.58	-70.0813	-58.4793	-58.104	-58.3542	-58.9171	-59.2923	-59.6676	-60.4807	-60.9185	-61.8567	-61.7003	-62.4195
17.6	-70.0188	-58.448	-58.1353	-58.323	-58.7921	-59.2923	-59.824	-60.512	-60.8873	-61.6065	-61.7629	-62.4196
17.62	-69.9563	-58.4793	-58.0415	-58.2917	-58.6045	-59.2611	-59.699	-60.4807	-60.8873	-61.4815	-61.7004	-62.3571
17.64	-69.9563	-58.5106	-58.1979	-58.2917	-58.6357	-59.2612	-59.824	-60.387	-60.856	-61.5441	-61.7629	-62.2008
17.66	-70.0188	-58.4168	-58.2604	-58.2916	-58.6356	-59.2924	-59.824	-60.4495	-60.9811	-61.7003	-61.7942	-62.2946
17.68	-69.9563	-58.4168	-58.1979	-58.3856	-58.7295	-59.2299	-59.824	-60.3869	-60.9499	-61.5128	-61.7942	-62.2008
17.7	-70.0188	-58.3855	-58.1353	-58.4793	-58.8233	-59.3862	-59.824	-60.3869	-61.0749	-61.5753	-61.7942	-62.3258
17.72	-69.9875	-58.4168	-58.1666	-58.3854	-58.7295	-59.3549	-59.8552	-60.3556	-60.9498	-61.4501	-61.8254	-62.3571
17.74	-70.0188	-58.4793	-58.2292	-58.5106	-58.8233	-59.3862	-59.7614	-60.4182	-61.0436	-61.5127	-61.7316	-62.4508
17.76	-70.0188	-58.448	-58.2291	-58.4168	-58.8858	-59.3237	-59.7615	-60.4182	-61.0436	-61.3876	-61.8567	-62.4509
17.78	-70.0188	-58.4793	-58.1666	-58.4481	-58.8858	-59.48	-59.824	-60.5432	-61.0124	-61.4189	-61.888	-62.357
17.8	-70.0188	-58.448	-58.104	-58.4168	-58.792	-59.5425	-59.9179	-60.4494	-61.1062	-61.4502	-61.8254	-62.4196
17.82	-70.0188	-58.4168	-58.0415	-58.4168	-58.9484	-59.4174	-59.824	-60.512	-61.2	-61.4814	-61.9505	-62.4821
17.84	-70.0501	-58.3855	-58.1041	-58.5106	-58.9484	-59.5426	-59.9491	-60.6371	-61.1688	-61.4815	-61.888	-62.4822
17.86	-70.0188	-58.4168	-58.0102	-58.4481	-59.0422	-59.5426	-59.9803	-60.6058	-61.1688	-61.4189	-61.9818	-62.4509
17.88	-69.9875	-58.4168	-58.104	-58.4168	-58.9484	-59.4487	-59.949	-60.5433	-61.0436	-61.3876	-61.9818	-62.357
17.9	-69.9875	-58.4168	-58.1353	-58.448	-58.8545	-59.605	-59.824	-60.5746	-60.9811	-61.4189	-62.0756	-62.3571
17.92	-70.0501	-58.3855	-58.2917	-58.5419	-58.9796	-59.6364	-59.7928	-60.6059	-61.0124	-61.5128	-62.0757	-62.4197
17.94	-70.0501	-58.3229	-58.2291	-58.4793	-59.0109	-59.5738	-59.8241	-60.6059	-61.0437	-61.5128	-62.0757	-62.4822
17.96	-70.0188	-58.3229	-58.1978	-58.4168	-58.9484	-59.6051	-59.7615	-60.4808	-60.9811	-61.544	-62.1069	-62.4821
17.98	-70.0188	-58.4168	-58.1353	-58.5106	-58.9171	-59.5113	-59.7927	-60.5433	-61.0124	-61.5753	-62.1382	-62.5134
18	-69.9875	-58.3855	-58.3229	-58.5105	-58.8233	-59.5113	-59.6989	-60.6058	-60.9498	-61.5752	-61.9818	-62.2945
18.02	-69.9875	-58.3855	-58.1979	-58.448	-58.8233	-59.48	-59.6989	-60.5745	-60.9811	-61.544	-62.0131	-62.3257
18.04	-70.0188	-58.3855	-58.0728	-58.5106	-58.8546	-59.5425	-59.824	-60.6371	-61.0124	-61.5127	-62.013	-62.4509
18.06	-69.9875	-58.3855	-58.1978	-58.5105	-58.792	-59.3862	-59.7614	-60.637	-60.856	-61.5752	-61.8879	-62.3883
18.08	-69.9875	-58.2604	-58.1978	-58.5105	-58.8232	-59.5113	-59.7614	-60.7621	-61.0124	-61.5753	-61.8567	-62.4509
18.1	-69.9875	-58.3229	-58.1353	-58.5106	-58.9796	-59.48	-59.8553	-60.6996	-61.0123	-61.5127	-61.8567	-62.3883
18.12	-69.9563	-58.2917	-58.1667	-58.4481	-58.9797	-59.4801	-59.7615	-60.6997	-60.9186	-61.4815	-61.8568	-62.3884
18.14	-70.0188	-58.2917	-58.1666	-58.5105	-59.0422	-59.5426	-59.8865	-60.7622	-61.0749	-61.5753	-61.8254	-62.5135
18.16	-70.0501	-58.3229	-58.2604	-58.6669	-59.136	-59.5426	-59.9804	-60.8873	-61.1375	-61.6066	-61.9818	-62.6073
18.18	-69.9875	-58.2291	-58.0728	-58.5105	-58.9797	-59.5738	-60.0116	-60.8247	-60.9811	-61.5439	-61.888	-62.4509
18.2	-70.0188	-58.1979	-58.0415	-58.6356	-59.0109	-59.5426	-60.1054	-60.6996	-61.1062	-61.5753	-61.9193	-62.4822
18.22	-69.9875	-58.2291	-58.104	-58.6043	-59.0422	-59.5113	-60.1367	-60.6683	-61.2625	-61.5439	-61.9505	-62.5134
18.24	-69.9875	-58.2291	-58.0415	-58.6356	-58.9797	-59.6364	-60.1055	-60.6683	-61.2312	-61.6065	-62.0444	-62.6385
18.26	-69.9563	-58.2291	-58.0416	-58.6982	-58.9485	-59.5739	-60.1681	-60.6371	-61.2313	-61.5753	-62.0131	-62.4197
18.28	-70.0188	-58.1979	-58.0415	-58.7295	-59.0109	-59.6363	-60.2618	-60.6059	-61.2	-61.5753	-62.0443	-62.5135
18.3	-70.0501	-58.2291	-58.1666	-58.6357	-59.0422	-59.5738	-60.2306	-60.6684	-61.1688	-61.6691	-62.232	-62.4822
18.32	-70.0188	-58.1979	-58.0415	-58.667	-59.0109	-59.5426	-60.1993	-60.7622	-61.2313	-61.6379	-62.1695	-62.6073
18.34	-70.0188	-58.1666	-58.0728	-58.7295	-59.0734	-59.6051	-60.1993	-60.7622	-61.2626	-61.7316	-62.2633	-62.5759
18.36	-69.9563	-58.1353	-57.9477	-58.6357	-58.9797	-59.5113	-60.1681	-60.6997	-61.1375	-61.6691	-62.2946	-62.576
18.38	-70.0188	-58.104	-58.1353	-58.8233	-58.9797	-59.5738	-60.2618	-60.7935	-61.1374	-61.6378	-62.3571	-62.576
18.4	-70.0501	-58.0728	-58.323	-58.8859	-59.1048	-59.5426	-60.4182	-60.7622	-61.2	-61.6378	-62.4822	-62.6698
18.42	-70.0501	-58.0102	-58.1666	-58.9171	-59.1674	-59.6677	-60.4495	-60.7622	-61.3564	-61.6691	-62.3571	-62.6698
18.44	-70.0501	-58.1979	-58.2604	-58.8234	-59.1361	-59.699	-60.3244	-60.856	-61.3877	-61.6691	-62.3884	-62.7324
18.46	-69.9875	-58.1353	-58.1978	-58.8545	-59.2298	-59.5738	-60.2931	-60.6996	-61.4814	-61.544	-62.4196	-62.6073
18.48	-69.9563	-58.104	-58.2605	-58.7295	-59.1674	-59.5739	-60.2932	-60.7623	-61.4189	-61.6379	-62.2633	-62.7011
18.5	-70.0188	-58.0728	-58.3855	-58.8546	-59.2611	-59.6363	-60.3869	-60.7935	-61.5753	-61.7004	-62.3571	-62.7636
18.52	-69.9563	-58.0728	-58.2292	-58.7295	-59.1361	-59.5426	-60.3244	-60.731	-61.6691	-61.7004	-62.3258	-62.6073
18.54	-70.0501	-58.0415	-58.2917	-58.9484	-59.2924	-59.6364	-60.4495	-60.856	-61.8567	-61.7629	-62.3884	-62.7949
18.56	-69.9875	-58.0415	-58.3542	-58.8858	-59.1673	-59.6677	-60.4807	-60.7622	-61.6691	-61.669	-62.3258	-62.7011
18.58	-70.0188	-58.0415	-58.2917	-58.8546	-59.2298	-59.6051	-60.4182	-60.856	-61.7942	-61.6378	-62.357	-62.8887
18.6	-69.9875	-58.104	-58.2917	-58.7608	-59.261	-59.7927	-60.4807	-60.856	-61.5752	-61.7316	-62.3883	-62.701
18.62	-70.0501	-58.1353	-58.3855	-58.6983	-59.3549	-59.7928	-60.5745	-60.9811	-61.5753	-61.7942	-62.4509	-62.7323
18.64	-69.9875	-58.2291	-58.3229	-58.6669	-59.2924	-59.8552	-60.4182	-60.8872	-61.5753	-61.7941	-62.232	-62.701
18.66	-69.9563	-58.1979	-58.2291	-58.5731	-59.2299	-59.7615	-60.387	-60.9186	-61.6378	-61.7317	-62.2321	-62.576
18.68	-69.9563	-58.1979	-58.3856	-58.7295	-59.2299	-59.824	-60.3869	-60.9499	-61.5128	-61.7942	-62.2008	-62.7011
18.7	-70.0501	-58.1666	-58.5106	-58.8546	-59.4175	-59.8553	-60.4182	-61.1062	-61.6066	-61.8255	-62.3571	-62.7636
18.72	-70.0188	-58.1979	-58.4167	-58.7608	-59.3862	-59.8865	-60.3869	-60.9811	-61.4814	-61.8567	-62.3884	-62.7324
18.74	-69.9875	-58.1979	-58.4793	-58.792	-59.3549	-59.7301	-60.3869	-61.0123	-61.4814	-61.7003	-62.4195	-62.6698
18.76	-70.0188	-58.2291	-58.4168	-58.8858	-59.3237	-59.7615	-60.4182	-61.0436	-61.3876	-61.8567	-62.4509	-62.7011
18.78	-69.9875	-58.1353	-58.4168	-58.8545	-59.4487	-59.7927	-60.5119	-60.9811	-61.3876	-61.8567	-62.3257	-62.7323
18.8	-70.0188	-58.104	-58.4168	-58.792	-59.5425	-59.9179	-60.4494	-61.1062	-61.4502	-61.8254	-62.4196	-62.7011
18.82	-70.0188	-58.0415	-58.4168	-58.9484	-59.4174	-59.824	-60.512	-61.2	-61.4814	-61.9505	-62.4821	-62.7323
18.84	-70.0188	-58.0728	-58.4793	-58.9171	-59.5113	-59.9178	-60.6058	-61.1375	-61.4502	-61.8567	-62.4509	-62.7011
18.86	-70.0188	-58.0102	-58.4481	-59.0422	-59.5426	-59.9803	-60.6058	-61.1688	-61.4189	-61.9818	-62.4509	-62.7636
18.88	-70.0188	-58.1353	-58.4481	-58.9797	-59.48	-59.9803	-60.5746	-61.0749	-61.4189	-62.0131	-62.3883	-62.7949
18.9	-69.925	-58.0728	-58.3855	-58.792	-59.5425	-59.7615	-60.5121	-60.9186	-61.3564	-62.0131	-62.2946	-62.6072
18.92	-69.9563	-58.1979	-58.4481	-58.8858	-59.5426	-59.699	-60.5121	-60.9186	-61.419	-61.9819	-62.3259	-62.6386
18.94	-69.9563	-58.1353	-58.3855	-58.9171	-59.48	-59.7303	-60.5121	-60.9499	-61.419	-61.9819	-62.3884	-62.6385
18.96	-70.0501	-58.2291	-58.4481	-58.9797	-59.6364	-59.7928	-60.5121	-61.0124	-61.5753	-62.1382	-62.5134	-62.8262
18.98	-70.0501	-58.1666	-58.5419	-58.9484	-59.5426	-59.824	-60.5746	-61.0437	-61.6066	-62.1695	-62.5447	-62.92
19	-69.9563	-58.2917	-58.4793	-58.7921	-59.4801	-59.6677	-60.5746	-60.9186	-61.544	-61.9506	-62.2633	-62.7637
19.02	-69.9875	-58.1979	-58.448	-58.8233	-59.48	-59.6989	-60.5745	-60.9811	-61.544	-62.0131	-62.3257	-62.7636
19.04	-70.0813	-58.1353	-58.5731	-58.9171	-59.605	-59.8865	-60.6996	-61.0749	-61.5752	-62.0755	-62.5134	-62.8574
19.06	-69.925	-58.1353	-58.448	-58.7295	-59.3237	-59.6989	-60.5745	-60.7935	-61.5127	-61.8254	-62.3258	-62.6698
19.08	-69.9563	-58.1666	-58.4793	-58.792	-59.4801	-59.7302	-60.7309	-60.9812	-61.5441	-61.8255	-62.4197	-62.7637
19.1	-69.9875	-58.1353	-58.5106	-58.9796	-59.48	-59.8553	-60.6996	-61.0123	-61.5127	-61.8567	-62.3883	-62.7323
19.12	-69.9875	-58.1979	-58.4793	-59.0109	-59.5113	-59.7927	-60.7309	-60.9498	-61.5127	-61.888	-62.4196	-62.7949
19.14	-70.0501	-58.1979	-58.5418	-59.0735	-59.5739	-59.9178	-60.7935	-61.1062	-61.6066	-61.8567	-62.5448	-62.7949
19.16	-70.0188	-58.2291	-58.6356	-59.1047	-59.5113	-59.9491	-60.856	-61.1062	-61.5753	-61.9505	-62.576	-62.7011
19.18	-69.9875	-58.0728	-58.5105	-58.9797	-59.5738	-60.0116	-60.8247	-60.9811	-61.5439	-61.888	-62.4509	-62.6697
19.2	-70.0501	-58.0728	-58.6669	-59.0422	-59.5739	-60.1367	-60.7309	-61.1375	-61.6066	-61.9506	-62.5135	-62.7636
19.22	-69.9875	-58.104	-58.6043	-59.0422	-59.5113	-60.1367	-60.6683	-61.2625	-61.5439	-61.9505	-62.5134	-62.7636
19.24	-69.9875	-58.0415	-58.6356	-58.9797	-59.6364	-60.1055	-60.6683	-61.2312	-61.6065	-62.0444	-62.6385	-62.7636
19.26	-69.9875	-58.0728	-58.7294	-58.9797	-59.6051	-60.1993	-60.6683	-61.2625	-61.6065	-62.0443	-62.4509	-62.92
19.28	-69.9875	-58.0102	-58.6982	-58.9796	-59.605	-60.2305	-60.5746	-61.1687	-61.544	-62.013	-62.4822	-62.8887
19.3	-69.9875	-58.104	-58.5731	-58.9796	-59.5112	-60.168	-60.6058	-61.1062	-61.6065	-62.1694	-62.4196	-62.7636
19.32	-70.0501	-58.0728	-58.6983	-59.0422	-59.5739	-60.2306	-60.7935	-61.2626	-61.6692	-62.2008	-62.6386	-62.8575
19.34	-69.9875	-58.0415	-58.6982	-59.0421	-59.5738	-60.168	-60.7309	-61.2313	-61.7003	-62.232	-62.5446	-62.8887
19.36	-70.0501	-58.0415	-58.7295	-59.0735	-59.6051	-60.2619	-60.7935	-61.2313	-61.7629	-62.3884	-62.6698	-62.9826
19.38	-69.9563	-58.0728	-58.7608	-58.9172	-59.5113	-60.1993	-60.731	-61.0749	-61.5753	-62.2946	-62.5135	-62.9201
19.4	-69.925	-58.1979	-58.7608	-58.9797	-59.4175	-60.2931	-60.6371	-61.0749	-61.5127	-62.3571	-62.5447	-62.92
19.42	-70.0188	-58.1353	-58.8858	-59.1361	-59.6364	-60.4182	-60.7309	-61.3251	-61.6378	-62.3258	-62.6385	-63.0138
19.44	-70.0188	-58.2291	-58.7921	-59.1048	-59.6677	-60.2931	-60.8247	-61.3564	-61.6378	-62.3571	-62.7011	-62.9825
19.46	-70.0188	-58.2291	-58.8858	-59.2611	-59.6051	-60.3244	-60.7309	-61.5127	-61.5753	-62.4509	-62.6386	-62.9826
19.48	-69.9875	-58.2917	-58.7607	-59.1986	-59.6051	-60.3244	-60.7935	-61.4501	-61.6691	-62.2945	-62.7323	-62.8262
19.5	-69.9875	-58.3542	-58.8233	-59.2298	-59.605	-60.3556	-60.7622	-61.544	-61.6691	-62.3258	-62.7323	-62.7948
19.52	-70.0188	-58.2917	-58.792	-59.1986	-59.6051	-60.3869	-60.7935	-61.7316	-61.7629	-62.3883	-62.6698	-62.92
19.54	-70.0501	-58.2917	-58.9484	-59.2924	-59.6364	-60.4495	-60.856	-61.8567	-61.7629	-62.3884	-62.7949	-62.8888
19.56	-70.0188	-58.3855	-58.9171	-59.1986	-59.699	-60.512	-60.7935	-61.7004	-61.7003	-62.3571	-62.7324	-62.92
19.58	-70.0188	-58.2917	-58.8546	-59.2298	-59.6051	-60.4182	-60.856	-61.7942	-61.6378	-62.357	-62.8887	-62.8574
19.6	-69.9875	-58.2917	-58.7608	-59.261	-59.7927	-60.4807	-60.856	-61.5752	-61.7316	-62.3883	-62.701	-62.8887
19.62	-70.0188	-58.3542	-58.667	-59.3236	-59.7615	-60.5432	-60.9498	-61.544	-61.7629	-62.4196	-62.701	-63.0451
19.64	-70.0188	-58.3542	-58.6982	-59.3237	-59.8865	-60.4495	-60.9185	-61.6066	-61.8254	-62.2633	-62.7323	-62.9513
19.66	-70.0501	-58.3229	-58.6669	-59.3237	-59.8553	-60.4808	-61.0124	-61.7316	-61.8255	-62.3259	-62.6698	-62.9825
19.68	-69.9875	-58.4168	-58.7607	-59.2611	-59.8552	-60.4181	-60.9811	-61.544	-61.8254	-62.232	-62.7323	-62.9825
19.7	-69.9875	-58.448	-58.792	-59.3549	-59.7927	-60.3556	-61.0436	-61.544	-61.7629	-62.2945	-62.701	-63.0137
19.72	-70.0501	-58.448	-58.7921	-59.4175	-59.9178	-60.4182	-61.0124	-61.5127	-61.888	-62.4197	-62.7637	-63.0451
19.74	-69.9875	-58.4793	-58.792	-59.3549	-59.7301	-60.3869	-61.0123	-61.4814	-61.7003	-62.4195	-62.6698	-62.9825
19.76	-70.0188	-58.4168	-58.8858	-59.3237	-59.7615	-60.4182	-61.0436	-61.3876	-61.8567	-62.4509	-62.7011	-63.0138
19.78	-69.9875	-58.4168	-58.8545	-59.4487	-59.7927	-60.5119	-60.9811	-61.3876	-61.8567	-62.3257	-62.7323	-63.0763
19.8	-69.9875	-58.3855	-58.7607	-59.5112	-59.8866	-60.4181	-61.0749	-61.4189	-61.7941	-62.3883	-62.6698	-63.045
19.82	-70.0188	-58.4168	-58.9484	-59.4174	-59.824	-60.512	-61.2	-61.4814	-61.9505	-62.4821	-62.7323	-63.0451
19.84	-70.0188	-58.4793	-58.9171	-59.5113	-59.9178	-60.6058	-61.1375	-61.4502	-61.8567	-62.4509	-62.7011	-62.9513
19.86	-69.9875	-58.4168	-59.0109	-59.5113	-59.949	-60.5745	-61.1375	-61.3876	-61.9505	-62.4196	-62.7323	-63.045
19.88	-69.9875	-58.4168	-58.9484	-59.4487	-59.949	-60.5433	-61.0436	-61.3876	-61.9818	-62.357	-62.7636	-63.045
19.9	-69.9875	-58.448	-58.8545	-59.605	-59.824	-60.5746	-60.9811	-61.4189	-62.0756	-62.3571	-62.6697	-63.0763
19.92	-69.9875	-58.4793	-58.917	-59.5738	-59.7302	-60.5433	-60.9498	-61.4502	-62.0131	-62.3571	-62.6698	-63.045
19.94	-70.0188	-58.448	-58.9796	-59.5425	-59.7928	-60.5746	-61.0124	-61.4815	-62.0444	-62.4509	-62.701	-63.1076
19.96	-70.1126	-58.5106	-59.0422	-59.6989	-59.8553	-60.5746	-61.0749	-61.6378	-62.2007	-62.5759	-62.8887	-63.1389
19.98	-69.9875	-58.4793	-58.8858	-59.48	-59.7614	-60.512	-60.9811	-61.544	-62.1069	-62.4821	-62.8574	-63.1076
20	-70.0501	-58.5731	-58.8859	-59.5739	-59.7615	-60.6684	-61.0124	-61.6378	-62.0444	-62.3571	-62.8575	-63.1702
20.02	-70.0501	-58.5106	-58.8859	-59.5426	-59.7615	-60.6371	-61.0437	-61.6066	-62.0757	-62.3883	-62.8262	-63.1389
20.04	-69.9875	-58.4793	-58.8233	-59.5112	-59.7927	-60.6058	-60.9811	-61.4814	-61.9817	-62.4196	-62.7636	-63.1076
20.06	-70.0501	-58.5731	-58.8546	-59.4488	-59.824	-60.6996	-60.9186	-61.6378	-61.9505	-62.4509	-62.7949	-63.2328
20.08	-69.9563	-58.4793	-58.792	-59.4801	-59.7302	-60.7309	-60.9812	-61.5441	-61.8255	-62.4197	-62.7637	-63.1702
20.1	-69.9875	-58.5106	-58.9796	-59.48	-59.8553	-60.6996	-61.0123	-61.5127	-61.8567	-62.3883	-62.7323	-63.2014
20.12	-70.0188	-58.5106	-59.0422	-59.5426	-59.824	-60.7622	-60.9811	-61.544	-61.9193	-62.4509	-62.8262	-63.2953
20.14	-70.0501	-58.5418	-59.0735	-59.5739	-59.9178	-60.7935	-61.1062	-61.6066	-61.8567	-62.5448	-62.7949	-63.264
20.16	-69.9563	-58.5731	-59.0422	-59.4488	-59.8866	-60.7935	-61.0437	-61.5128	-61.888	-62.5135	-62.6386	-63.2327
20.18	-70.0188	-58.5418	-59.011	-59.6051	-60.0429	-60.856	-61.0124	-61.5752	-61.9193	-62.4822	-62.701	-63.3265
20.2	-69.9563	-58.5731	-58.9484	-59.4801	-60.0429	-60.6371	-61.0437	-61.5128	-61.8568	-62.4197	-62.6698	-63.264
20.22	-70.0501	-58.6669	-59.1048	-59.5739	-60.1993	-60.7309	-61.3251	-61.6065	-62.0131	-62.576	-62.8262	-63.4517
20.24	-69.9563	-58.6044	-58.9485	-59.6052	-60.0743	-60.6371	-61.2	-61.5753	-62.0132	-62.6073	-62.7324	-63.1389
20.26	-69.9563	-58.6982	-58.9485	-59.5739	-60.1681	-60.6371	-61.2313	-61.5753	-62.0131	-62.4197	-62.8888	-63.1389
20.28	-69.9875	-58.6982	-58.9796	-59.605	-60.2305	-60.5746	-61.1687	-61.544	-62.013	-62.4822	-62.8887	-63.1388
20.3	-70.0188	-58.6044	-59.0109	-59.5425	-60.1993	-60.6371	-61.1375	-61.6378	-62.2007	-62.4509	-62.7949	-63.1389
20.32	-69.9875	-58.6357	-58.9796	-59.5113	-60.168	-60.7309	-61.2	-61.6066	-62.1382	-62.576	-62.7949	-63.1076
20.34	-70.0188	-58.7295	-59.0734	-59.6051	-60.1993	-60.7622	-61.2626	-61.7316	-62.2633	-62.5759	-62.92	-63.2014
20.36	-69.9563	-58.6357	-58.9797	-59.5113	-60.1681	-60.6997	-61.1375	-61.6691	-62.2946	-62.576	-62.8888	-63.0451
20.38	-69.9563	-58.7608	-58.9172	-59.5113	-60.1993	-60.731	-61.0749	-61.5753	-62.2946	-62.5135	-62.9201	-63.1702
20.4	-69.925	-58.7608	-58.9797	-59.4175	-60.2931	-60.6371	-61.0749	-61.5127	-62.3571	-62.5447	-62.92	-63.0451
20.42	-69.925	-58.792	-59.0423	-59.5426	-60.3244	-60.6371	-61.2313	-61.544	-62.232	-62.5447	-62.92	-63.1702
20.44	-69.9875	-58.7608	-59.0735	-59.6364	-60.2618	-60.7934	-61.3251	-61.6065	-62.3258	-62.6698	-62.9512	-63.1076
20.46	-69.9563	-58.8233	-59.1986	-59.5426	-60.2619	-60.6684	-61.4502	-61.5128	-62.3884	-62.5761	-62.9201	-63.2015
20.48	-70.0188	-58.792	-59.2299	-59.6364	-60.3557	-60.8248	-61.4814	-61.7004	-62.3258	-62.7636	-62.8575	-63.1076
20.5	-70.0188	-58.8546	-59.2611	-59.6363	-60.3869	-60.7935	-61.5753	-61.7004	-62.3571	-62.7636	-62.8261	-63.2639
20.52	-70.0188	-58.792	-59.1986	-59.6051	-60.3869	-60.7935	-61.7316	-61.7629	-62.3883	-62.6698	-62.92	-63.2014
20.54	-69.9563	-58.8546	-59.1986	-59.5426	-60.3557	-60.7622	-61.7629	-61.6691	-62.2946	-62.7011	-62.795	-63.1076
20.56	-69.925	-58.8233	-59.1048	-59.6052	-60.4182	-60.6997	-61.6066	-61.6065	-62.2633	-62.6386	-62.8262	-63.0764
20.58	-69.925	-58.7608	-59.136	-59.5113	-60.3244	-60.7622	-61.7004	-61.544	-62.2632	-62.7949	-62.7636	-63.0764
20.6	-69.9875	-58.7608	-59.261	-59.7927	-60.4807	-60.856	-61.5752	-61.7316	-62.3883	-62.701	-62.8887	-63.1388
20.62	-70.0813	-58.7295	-59.3861	-59.824	-60.6057	-61.0123	-61.6065	-61.8254	-62.4821	-62.7635	-63.1076	-63.4516
20.64	-70.0501	-58.7295	-59.355	-59.9178	-60.4808	-60.9498	-61.6379	-61.8567	-62.2946	-62.7636	-62.9826	-63.4203
20.66	-70.0501	-58.6669	-59.3237	-59.8553	-60.4808	-61.0124	-61.7316	-61.8255	-62.3259	-62.6698	-62.9825	-63.3266
20.68	-69.9563	-58.7295	-59.2299	-59.824	-60.3869	-60.9499	-61.5128	-61.7942	-62.2008	-62.7011	-62.9513	-63.1702
20.7	-69.9563	-58.7608	-59.3237	-59.7615	-60.3244	-61.0124	-61.5128	-61.7317	-62.2633	-62.6698	-62.9825	-63.2015
20.72	-69.9875	-58.7295	-59.3549	-59.8552	-60.3556	-60.9498	-61.4501	-61.8254	-62.3571	-62.7011	-62.9825	-63.264
20.74	-70.0188	-58.8233	-59.3862	-59.7614	-60.4182	-61.0436	-61.5127	-61.7316	-62.4508	-62.7011	-63.0138	-63.2327
20.76	-69.9563	-58.8233	-59.2612	-59.699	-60.3557	-60.9811	-61.3251	-61.7942	-62.3884	-62.6386	-62.9513	-63.264
20.78	-69.9563	-58.8233	-59.4175	-59.7615	-60.4807	-60.9499	-61.3564	-61.8255	-62.2945	-62.7011	-63.0451	-63.2953
20.8	-70.0501	-58.8233	-59.5738	-59.9492	-60.4807	-61.1375	-61.4815	-61.8567	-62.4509	-62.7324	-63.1076	-63.5454
20.82	-70.0188	-58.9484	-59.4174	-59.824	-60.512	-61.2	-61.4814	-61.9505	-62.4821	-62.7323	-63.0451	-63.5141
20.84	-70.0188	-58.9171	-59.5113	-59.9178	-60.6058	-61.1375	-61.4502	-61.8567	-62.4509	-62.7011	-62.9513	-63.4828
20.86	-69.9563	-58.9797	-59.4801	-59.9178	-60.5433	-61.1063	-61.3564	-61.9193	-62.3884	-62.7011	-63.0138	-63.4203
20.88	-69.9875	-58.9484	-59.4487	-59.949	-60.5433	-61.0436	-61.3876	-61.9818	-62.357	-62.7636	-63.045	-63.4203
20.9	-69.9563	-58.8233	-59.5738	-59.7928	-60.5434	-60.9499	-61.3877	-62.0444	-62.3259	-62.6385	-63.0451	-63.2015
20.92	-69.9563	-58.8858	-59.5426	-59.699	-60.5121	-60.9186	-61.419	-61.9819	-62.3259	-62.6386	-63.0138	-63.2014
20.94	-69.9563	-58.9171	-59.48	-59.7303	-60.5121	-60.9499	-61.419	-61.9819	-62.3884	-62.6385	-63.0451	-63.264
20.96	-69.9875	-58.9171	-59.5738	-59.7302	-60.4495	-60.9498	-61.5127	-62.0756	-62.4508	-62.7636	-63.0138	-63.1701
20.98	-69.9875	-58.8858	-59.48	-59.7614	-60.512	-60.9811	-61.544	-62.1069	-62.4821	-62.8574	-63.1076	-63.1388
21	-69.9875	-58.8233	-59.5113	-59.6989	-60.6058	-60.9498	-61.5752	-61.9818	-62.2945	-62.7949	-63.1076	-63.0137
21.02	-70.0188	-58.8546	-59.5113	-59.7302	-60.6058	-61.0124	-61.5753	-62.0444	-62.357	-62.7949	-63.1076	-63.1389
21.04	-70.0188	-58.8546	-59.5425	-59.824	-60.6371	-61.0124	-61.5127	-62.013	-62.4509	-62.7949	-63.1389	-63.1389
21.06	-70.0188	-58.8233	-59.4175	-59.7927	-60.6683	-60.8873	-61.6065	-61.9192	-62.4196	-62.7636	-63.2015	-63.1702
21.08	-69.9563	-58.792	-59.4801	-59.7302	-60.7309	-60.9812	-61.5441	-61.8255	-62.4197	-62.7637	-63.1702	-63.0764
21.1	-69.9563	-58.9484	-59.4488	-59.8241	-60.6684	-60.9811	-61.4815	-61.8255	-62.3571	-62.7011	-63.1702	-63.2015
21.12	-69.9875	-59.0109	-59.5113	-59.7927	-60.7309	-60.9498	-61.5127	-61.888	-62.4196	-62.7949	-63.264	-63.1389
21.14	-69.9875	-59.0109	-59.5113	-59.8552	-60.7309	-61.0436	-61.544	-61.7941	-62.4822	-62.7323	-63.2014	-63.2014
21.16	-69.925	-59.0109	-59.4175	-59.8553	-60.7622	-61.0124	-61.4815	-61.8567	-62.4822	-62.6073	-63.2014	-63.2327
21.18	-69.9875	-58.9797	-59.5738	-60.0116	-60.8247	-60.9811	-61.5439	-61.888	-62.4509	-62.6697	-63.2952	-63.2639
21.2	-70.0188	-59.0109	-59.5426	-60.1054	-60.6996	-61.1062	-61.5753	-61.9193	-62.4822	-62.7323	-63.3265	-63.264
21.22	-70.0501	-59.1048	-59.5739	-60.1993	-60.7309	-61.3251	-61.6065	-62.0131	-62.576	-62.8262	-63.4517	-63.3265
21.24	-69.9875	-58.9797	-59.6364	-60.1055	-60.6683	-61.2312	-61.6065	-62.0444	-62.6385	-62.7636	-63.1701	-63.3265
21.26	-69.9875	-58.9797	-59.6051	-60.1993	-60.6683	-61.2625	-61.6065	-62.0443	-62.4509	-62.92	-63.1701	-63.2952
21.28	-70.0188	-59.0109	-59.6363	-60.2618	-60.6059	-61.2	-61.5753	-62.0443	-62.5135	-62.92	-63.1701	-63.2952
21.3	-70.0188	-59.0109	-59.5425	-60.1993	-60.6371	-61.1375	-61.6378	-62.2007	-62.4509	-62.7949	-63.1389	-63.3265
21.32	-70.0188	-59.0109	-59.5426	-60.1993	-60.7622	-61.2313	-61.6379	-62.1695	-62.6073	-62.8262	-63.1389	-63.264
21.34	-69.9563	-59.0109	-59.5426	-60.1368	-60.6997	-61.2001	-61.6691	-62.2008	-62.5134	-62.8575	-63.1389	-63.1702
21.36	-70.0501	-59.0735	-59.6051	-60.2619	-60.7935	-61.2313	-61.7629	-62.3884	-62.6698	-62.9826	-63.1389	-63.264
21.38	-70.0813	-59.0422	-59.6363	-60.3243	-60.856	-61.1999	-61.7003	-62.4196	-62.6385	-63.0451	-63.2952	-63.3265
21.4	-69.925	-58.9797	-59.4175	-60.2931	-60.6371	-61.0749	-61.5127	-62.3571	-62.5447	-62.92	-63.0451	-63.1076
21.42	-69.9875	-59.1048	-59.6051	-60.3869	-60.6996	-61.2938	-61.6065	-62.2945	-62.6072	-62.9825	-63.2327	-63.2014
21.44	-69.9875	-59.0735	-59.6364	-60.2618	-60.7934	-61.3251	-61.6065	-62.3258	-62.6698	-62.9512	-63.1076	-63.1076
21.46	-69.9563	-59.1986	-59.5426	-60.2619	-60.6684	-61.4502	-61.5128	-62.3884	-62.5761	-62.9201	-63.2015	-63.1076
21.48	-69.9875	-59.1986	-59.6051	-60.3244	-60.7935	-61.4501	-61.6691	-62.2945	-62.7323	-62.8262	-63.0763	-63.0763
21.5	-69.9875	-59.2298	-59.605	-60.3556	-60.7622	-61.544	-61.6691	-62.3258	-62.7323	-62.7948	-63.2326	-63.045
21.52	-69.9875	-59.1673	-59.5738	-60.3556	-60.7622	-61.7003	-61.7316	-62.357	-62.6385	-62.8887	-63.1701	-63.0138
21.54	-69.9875	-59.2298	-59.5738	-60.3869	-60.7934	-61.7941	-61.7003	-62.3258	-62.7323	-62.8262	-63.1388	-63.045
21.56	-69.9875	-59.1673	-59.6677	-60.4807	-60.7622	-61.6691	-61.669	-62.3258	-62.7011	-62.8887	-63.1389	-63.0763
21.58	-70.0188	-59.2298	-59.6051	-60.4182	-60.856	-61.7942	-61.6378	-62.357	-62.8887	-62.8574	-63.1702	-63.0763
21.6	-69.9563	-59.2298	-59.7615	-60.4495	-60.8248	-61.544	-61.7004	-62.3571	-62.6698	-62.8575	-63.1076	-62.9826
21.62	-69.9563	-59.2611	-59.699	-60.4807	-60.8873	-61.4815	-61.7004	-62.3571	-62.6385	-62.9826	-63.3266	-62.92
21.64	-69.9875	-59.2924	-59.8552	-60.4182	-60.8872	-61.5753	-61.7941	-62.232	-62.701	-62.92	-63.3577	-62.7636
21.66	-70.0501	-59.3237	-59.8553	-60.4808	-61.0124	-61.7316	-61.8255	-62.3259	-62.6698	-62.9825	-63.3266	-62.9826
21.68	-69.9875	-59.2611	-59.8552	-60.4181	-60.9811	-61.544	-61.8254	-62.232	-62.7323	-62.9825	-63.2014	-62.9825
21.7	-69.9563	-59.3237	-59.7615	-60.3244	-61.0124	-61.5128	-61.7317	-62.2633	-62.6698	-62.9825	-63.2015	-62.8262
21.72	-69.9563	-59.3237	-59.824	-60.3244	-60.9186	-61.4189	-61.7942	-62.3259	-62.6699	-62.9513	-63.2328	-62.8262
21.74	-69.9875	-59.3549	-59.7301	-60.3869	-61.0123	-61.4814	-61.7003	-62.4195	-62.6698	-62.9825	-63.2014	-62.8887
21.76	-70.0188	-59.3237	-59.7615	-60.4182	-61.0436	-61.3876	-61.8567	-62.4509	-62.7011	-63.0138	-63.3265	-62.9825
21.78	-69.9563	-59.4175	-59.7615	-60.4807	-60.9499	-61.3564	-61.8255	-62.2945	-62.7011	-63.0451	-63.2953	-62.92
21.8	-69.925	-59.4487	-59.8241	-60.3556	-61.0124	-61.3564	-61.7316	-62.3258	-62.6073	-62.9825	-63.4203	-62.92
21.82	-69.9563	-59.3549	-59.7615	-60.4495	-61.1375	-61.4189	-61.888	-62.4196	-62.6698	-62.9826	-63.4516	-63.0138
21.84	-69.925	-59.4175	-59.824	-60.512	-61.0437	-61.3564	-61.7629	-62.3571	-62.6073	-62.8575	-63.389	-62.92
21.86	-70.0188	-59.5426	-59.9803	-60.6058	-61.1688	-61.4189	-61.9818	-62.4509	-62.7636	-63.0763	-63.4828	-62.9513
21.88	-70.0188	-59.48	-59.9803	-60.5746	-61.0749	-61.4189	-62.0131	-62.3883	-62.7949	-63.0763	-63.4516	-62.8887
21.9	-69.9563	-59.5738	-59.7928	-60.5434	-60.9499	-61.3877	-62.0444	-62.3259	-62.6385	-63.0451	-63.2015	-62.8575
21.92	-69.9875	-59.5738	-59.7302	-60.5433	-60.9498	-61.4502	-62.0131	-62.3571	-62.6698	-63.045	-63.2326	-62.9512
21.94	-70.0501	-59.5738	-59.8241	-60.6059	-61.0437	-61.5128	-62.0757	-62.4822	-62.7323	-63.1389	-63.3578	-62.9513
21.96	-70.0188	-59.6051	-59.7615	-60.4808	-60.9811	-61.544	-62.1069	-62.4821	-62.7949	-63.0451	-63.2014	-63.0138
21.98	-70.0501	-59.5426	-59.824	-60.5746	-61.0437	-61.6066	-62.1695	-62.5447	-62.92	-63.1702	-63.2014	-62.9513
22	-69.9875	-59.5113	-59.6989	-60.6058	-60.9498	-61.5752	-61.9818	-62.2945	-62.7949	-63.1076	-63.0137	-62.8574
22.02	-69.9875	-59.48	-59.6989	-60.5745	-60.9811	-61.544	-62.0131	-62.3257	-62.7636	-63.0763	-63.1076	-62.9512
22.04	-69.9563	-59.48	-59.7615	-60.5746	-60.9499	-61.4502	-61.9505	-62.3884	-62.7324	-63.0764	-63.0764	-62.7637
22.06	-70.0813	-59.48	-59.8552	-60.7308	-60.9498	-61.669	-61.9817	-62.4821	-62.8261	-63.264	-63.2327	-62.8262
22.08	-70.0188	-59.5426	-59.7927	-60.7934	-61.0437	-61.6066	-61.888	-62.4822	-62.8262	-63.2327	-63.1389	-62.7949
22.1	-70.0501	-59.5426	-59.9179	-60.7622	-61.0749	-61.5753	-61.9193	-62.4509	-62.7949	-63.264	-63.2953	-62.7949
22.12	-70.0188	-59.5426	-59.824	-60.7622	-60.9811	-61.544	-61.9193	-62.4509	-62.8262	-63.2953	-63.1702	-62.7636
22.14	-69.9875	-59.5113	-59.8552	-60.7309	-61.0436	-61.544	-61.7941	-62.4822	-62.7323	-63.2014	-63.2014	-62.6697
22.16	-70.0188	-59.5113	-59.9491	-60.856	-61.1062	-61.5753	-61.9505	-62.576	-62.7011	-63.2952	-63.3265	-62.7011
22.18	-69.9875	-59.5738	-60.0116	-60.8247	-60.9811	-61.5439	-61.888	-62.4509	-62.6697	-63.2952	-63.2639	-62.6385
22.2	-70.0813	-59.6051	-60.1679	-60.7621	-61.1687	-61.6378	-61.9818	-62.5447	-62.7948	-63.389	-63.3265	-62.7323
22.22	-70.0188	-59.5426	-60.168	-60.6996	-61.2938	-61.5752	-61.9818	-62.5447	-62.7949	-63.4204	-63.2952	-62.5447
22.24	-69.9875	-59.6364	-60.1055	-60.6683	-61.2312	-61.6065	-62.0444	-62.6385	-62.7636	-63.1701	-63.3265	-62.5446
22.26	-69.9875	-59.6051	-60.1993	-60.6683	-61.2625	-61.6065	-62.0443	-62.4509	-62.92	-63.1701	-63.2952	-62.357
22.28	-69.9563	-59.5738	-60.1993	-60.5434	-61.1375	-61.5128	-61.9818	-62.451	-62.8575	-63.1076	-63.2327	-62.3571
22.3	-69.9563	-59.48	-60.1368	-60.5746	-61.075	-61.5753	-62.1382	-62.3884	-62.7324	-63.0764	-63.264	-62.232
22.32	-69.9875	-59.5113	-60.168	-60.7309	-61.2	-61.6066	-62.1382	-62.576	-62.7949	-63.1076	-63.2327	-62.2319
22.34	-69.9563	-59.5426	-60.1368	-60.6997	-61.2001	-61.6691	-62.2008	-62.5134	-62.8575	-63.1389	-63.1702	-62.0756
22.36	-70.0501	-59.6051	-60.2619	-60.7935	-61.2313	-61.7629	-62.3884	-62.6698	-62.9826	-63.1389	-63.264	-62.107
22.38	-70.0501	-59.6051	-60.2931	-60.8248	-61.1687	-61.6691	-62.3884	-62.6073	-63.0139	-63.264	-63.2953	-62.0444
22.4	-70.0501	-59.5426	-60.4182	-60.7622	-61.2	-61.6378	-62.4822	-62.6698	-63.0451	-63.1702	-63.2327	-61.9819
22.42	-70.0813	-59.6989	-60.4807	-60.7934	-61.3876	-61.7003	-62.3883	-62.701	-63.0763	-63.3265	-63.2952	-61.9505
22.44	-69.9875	-59.6364	-60.2618	-60.7934	-61.3251	-61.6065	-62.3258	-62.6698	-62.9512	-63.1076	-63.1076	-61.8254
22.46	-70.0188	-59.6051	-60.3244	-60.7309	-61.5127	-61.5753	-62.4509	-62.6386	-62.9826	-63.264	-63.1701	-61.7316
22.48	-70.0501	-59.6677	-60.387	-60.8561	-61.5127	-61.7317	-62.3571	-62.7949	-62.8888	-63.1389	-63.1389	-61.7942
22.5	-69.9563	-59.5738	-60.3244	-60.731	-61.5128	-61.6379	-62.2946	-62.7011	-62.7636	-63.2014	-63.0138	-61.6378
22.52	-70.0188	-59.6051	-60.3869	-60.7935	-61.7316	-61.7629	-62.3883	-62.6698	-62.92	-63.2014	-63.0451	-61.8567
22.54	-70.0188	-59.6051	-60.4182	-60.8247	-61.8254	-61.7316	-62.3571	-62.7636	-62.8575	-63.1701	-63.0763	-61.7629
22.56	-69.9875	-59.6677	-60.4807	-60.7622	-61.6691	-61.669	-62.3258	-62.7011	-62.8887	-63.1389	-63.0763	-61.7941
22.58	-70.0188	-59.6051	-60.4182	-60.856	-61.7942	-61.6378	-62.357	-62.8887	-62.8574	-63.1702	-63.0763	-61.7941
22.6	-69.9875	-59.7927	-60.4807	-60.856	-61.5752	-61.7316	-62.3883	-62.701	-62.8887	-63.1388	-63.0138	-61.7941
22.62	-69.9875	-59.7302	-60.5119	-60.9185	-61.5127	-61.7316	-62.3883	-62.6697	-63.0138	-63.3578	-62.9512	-61.8254
22.64	-69.9563	-59.824	-60.387	-60.856	-61.5441	-61.7629	-62.2008	-62.6698	-62.8888	-63.3265	-62.7324	-61.7004
22.66	-70.0188	-59.824	-60.4495	-60.9811	-61.7003	-61.7942	-62.2946	-62.6385	-62.9512	-63.2953	-62.9513	-61.8254
22.68	-69.925	-59.7927	-60.3556	-60.9186	-61.4815	-61.7629	-62.1695	-62.6698	-62.92	-63.1389	-62.92	-61.7004
22.7	-69.9563	-59.7615	-60.3244	-61.0124	-61.5128	-61.7317	-62.2633	-62.6698	-62.9825	-63.2015	-62.8262	-61.763
22.72	-69.9563	-59.824	-60.3244	-60.9186	-61.4189	-61.7942	-62.3259	-62.6699	-62.9513	-63.2328	-62.8262	-61.7629
22.74	-70.0501	-59.7927	-60.4495	-61.0749	-61.544	-61.7629	-62.4821	-62.7324	-63.0451	-63.264	-62.9513	-61.7316
22.76	-70.0188	-59.7615	-60.4182	-61.0436	-61.3876	-61.8567	-62.4509	-62.7011	-63.0138	-63.3265	-62.9825	-61.7003
22.78	-70.0501	-59.8553	-60.5745	-61.0437	-61.4502	-61.9193	-62.3883	-62.7949	-63.1389	-63.3891	-63.0138	-61.8567
22.8	-69.9875	-59.8866	-60.4181	-61.0749	-61.4189	-61.7941	-62.3883	-62.6698	-63.045	-63.4828	-62.9825	-61.7629
22.82	-70.0501	-59.8553	-60.5433	-61.2313	-61.5127	-61.9818	-62.5134	-62.7636	-63.0764	-63.5454	-63.1076	-61.8255
22.84	-69.9563	-59.8553	-60.5433	-61.075	-61.3877	-61.7942	-62.3884	-62.6386	-62.8888	-63.4203	-62.9513	-61.763
22.86	-69.9563	-59.9178	-60.5433	-61.1063	-61.3564	-61.9193	-62.3884	-62.7011	-63.0138	-63.4203	-62.8888	-61.7004
22.88	-69.9563	-59.9178	-60.5121	-61.0124	-61.3564	-61.9506	-62.3258	-62.7324	-63.0138	-63.3891	-62.8262	-61.6066
22.9	-70.0501	-59.8866	-60.6372	-61.0437	-61.4815	-62.1382	-62.4197	-62.7323	-63.1389	-63.2953	-62.9513	-61.7316
22.92	-70.0188	-59.7615	-60.5746	-60.9811	-61.4815	-62.0444	-62.3884	-62.7011	-63.0763	-63.2639	-62.9825	-61.5753
22.94	-69.9875	-59.7615	-60.5433	-60.9811	-61.4502	-62.0131	-62.4196	-62.6697	-63.0763	-63.2952	-62.8887	-61.544
22.96	-69.9875	-59.7302	-60.4495	-60.9498	-61.5127	-62.0756	-62.4508	-62.7636	-63.0138	-63.1701	-62.9825	-61.4189
22.98	-69.9563	-59.7302	-60.4808	-60.9499	-61.5128	-62.0757	-62.4509	-62.8262	-63.0764	-63.1076	-62.8575	-61.2938
23	-69.9875	-59.6989	-60.6058	-60.9498	-61.5752	-61.9818	-62.2945	-62.7949	-63.1076	-63.0137	-62.8574	-61.4502
23.02	-69.9875	-59.6989	-60.5745	-60.9811	-61.544	-62.0131	-62.3257	-62.7636	-63.0763	-63.1076	-62.9512	-61.3876
23.04	-70.0188	-59.824	-60.6371	-61.0124	-61.5127	-62.013	-62.4509	-62.7949	-63.1389	-63.1389	-62.8262	-61.4501
23.06	-70.0188	-59.7927	-60.6683	-60.8873	-61.6065	-61.9192	-62.4196	-62.7636	-63.2015	-63.1702	-62.7637	-61.4814
23.08	-70.0188	-59.7927	-60.7934	-61.0437	-61.6066	-61.888	-62.4822	-62.8262	-63.2327	-63.1389	-62.7949	-61.544
23.1	-69.9875	-59.8553	-60.6996	-61.0123	-61.5127	-61.8567	-62.3883	-62.7323	-63.2014	-63.2327	-62.7323	-61.4815
23.12	-69.9875	-59.7927	-60.7309	-60.9498	-61.5127	-61.888	-62.4196	-62.7949	-63.264	-63.1389	-62.7323	-61.5127
23.14	-69.9563	-59.824	-60.6997	-61.0124	-61.5128	-61.7629	-62.451	-62.7011	-63.1702	-63.1702	-62.6385	-61.4189
23.16	-70.0188	-59.9491	-60.856	-61.1062	-61.5753	-61.9505	-62.576	-62.7011	-63.2952	-63.3265	-62.7011	-61.3564
23.18	-69.9875	-60.0116	-60.8247	-60.9811	-61.5439	-61.888	-62.4509	-62.6697	-63.2952	-63.2639	-62.6385	-61.2938
23.2	-69.9563	-60.0429	-60.6371	-61.0437	-61.5128	-61.8568	-62.4197	-62.6698	-63.264	-63.2015	-62.6073	-61.1687
23.22	-69.9875	-60.1367	-60.6683	-61.2625	-61.5439	-61.9505	-62.5134	-62.7636	-63.3891	-63.2639	-62.5134	-61.2
23.24	-69.9875	-60.1055	-60.6683	-61.2312	-61.6065	-62.0444	-62.6385	-62.7636	-63.1701	-63.3265	-62.5446	-61.0436
23.26	-69.9875	-60.1993	-60.6683	-61.2625	-61.6065	-62.0443	-62.4509	-62.92	-63.1701	-63.2952	-62.357	-61.0123
23.28	-70.0188	-60.2618	-60.6059	-61.2	-61.5753	-62.0443	-62.5135	-62.92	-63.1701	-63.2952	-62.4196	-61.0124
23.3	-70.0501	-60.2306	-60.6684	-61.1688	-61.6691	-62.232	-62.4822	-62.8262	-63.1702	-63.3578	-62.3258	-61.0124
23.32	-70.0501	-60.2306	-60.7935	-61.2626	-61.6692	-62.2008	-62.6386	-62.8575	-63.1702	-63.2953	-62.2945	-60.8561
23.34	-70.0188	-60.1993	-60.7622	-61.2626	-61.7316	-62.2633	-62.5759	-62.92	-63.2014	-63.2327	-62.1381	-60.8248
23.36	-70.0813	-60.2931	-60.8247	-61.2625	-61.7941	-62.4196	-62.701	-63.0138	-63.1701	-63.2952	-62.1382	-60.8872
23.38	-70.0188	-60.2618	-60.7935	-61.1374	-61.6378	-62.3571	-62.576	-62.9826	-63.2327	-63.264	-62.0131	-60.856
23.4	-69.9563	-60.3244	-60.6684	-61.1062	-61.544	-62.3884	-62.576	-62.9513	-63.0764	-63.1389	-61.8881	-60.6997
23.42	-69.925	-60.3244	-60.6371	-61.2313	-61.544	-62.232	-62.5447	-62.92	-63.1702	-63.1389	-61.7942	-60.7309
23.44	-70.0501	-60.3244	-60.856	-61.3877	-61.6691	-62.3884	-62.7324	-63.0138	-63.1702	-63.1702	-61.888	-60.7622
23.46	-69.9875	-60.2931	-60.6996	-61.4814	-61.544	-62.4196	-62.6073	-62.9513	-63.2327	-63.1388	-61.7003	-60.5433
23.48	-69.9875	-60.3244	-60.7935	-61.4501	-61.6691	-62.2945	-62.7323	-62.8262	-63.0763	-63.0763	-61.7316	-60.512
23.5	-70.0501	-60.4182	-60.8248	-61.6066	-61.7317	-62.3884	-62.7949	-62.8574	-63.2952	-63.1076	-61.7316	-60.6371
23.52	-70.0188	-60.3869	-60.7935	-61.7316	-61.7629	-62.3883	-62.6698	-62.92	-63.2014	-63.0451	-61.8567	-60.5745
23.54	-70.0188	-60.4182	-60.8247	-61.8254	-61.7316	-62.3571	-62.7636	-62.8575	-63.1701	-63.0763	-61.7629	-60.5746
23.56	-69.9563	-60.4495	-60.731	-61.6379	-61.6378	-62.2946	-62.6699	-62.8575	-63.1077	-63.0451	-61.7629	-60.3244
23.58	-69.9875	-60.3869	-60.8247	-61.7629	-61.6065	-62.3257	-62.8574	-62.8261	-63.1389	-63.045	-61.7628	-60.2618
23.6	-69.9563	-60.4495	-60.8248	-61.544	-61.7004	-62.3571	-62.6698	-62.8575	-63.1076	-62.9826	-61.7629	-60.1055
23.62	-69.9563	-60.4807	-60.8873	-61.4815	-61.7004	-62.3571	-62.6385	-62.9826	-63.3266	-62.92	-61.7942	-60.0117
23.64	-70.0188	-60.4495	-60.9185	-61.6066	-61.8254	-62.2633	-62.7323	-62.9513	-63.389	-62.7949	-61.7629	-60.0742
23.66	-69.9875	-60.4182	-60.9498	-61.669	-61.7629	-62.2633	-62.6072	-62.9199	-63.264	-62.92	-61.7941	-59.9803
23.68	-69.9563	-60.3869	-60.9499	-61.5128	-61.7942	-62.2008	-62.7011	-62.9513	-63.1702	-62.9513	-61.7317	-59.9178
23.7	-70.0501	-60.4182	-61.1062	-61.6066	-61.8255	-62.3571	-62.7636	-63.0763	-63.2953	-62.92	-61.8568	-60.0429
23.72	-70.0501	-60.4182	-61.0124	-61.5127	-61.888	-62.4197	-62.7637	-63.0451	-63.3266	-62.92	-61.8567	-60.0117
23.74	-70.0501	-60.4495	-61.0749	-61.544	-61.7629	-62.4821	-62.7324	-63.0451	-63.264	-62.9513	-61.7316	-60.1367
23.76	-70.0188	-60.4182	-61.0436	-61.3876	-61.8567	-62.4509	-62.7011	-63.0138	-63.3265	-62.9825	-61.7003	-59.9179
23.78	-69.9563	-60.4807	-60.9499	-61.3564	-61.8255	-62.2945	-62.7011	-63.0451	-63.2953	-62.92	-61.7629	-59.8866
23.8	-69.9563	-60.3869	-61.0437	-61.3877	-61.7629	-62.3571	-62.6386	-63.0138	-63.4516	-62.9513	-61.7317	-59.9179
23.82	-69.9875	-60.4807	-61.1687	-61.4501	-61.9192	-62.4508	-62.701	-63.0138	-63.4828	-63.045	-61.7629	-59.8553
23.84	-69.925	-60.512	-61.0437	-61.3564	-61.7629	-62.3571	-62.6073	-62.8575	-63.389	-62.92	-61.7317	-59.7302
23.86	-69.9563	-60.5433	-61.1063	-61.3564	-61.9193	-62.3884	-62.7011	-63.0138	-63.4203	-62.8888	-61.7004	-59.6052
23.88	-70.0188	-60.5746	-61.0749	-61.4189	-62.0131	-62.3883	-62.7949	-63.0763	-63.4516	-62.8887	-61.6691	-59.699
23.9	-69.9875	-60.5746	-60.9811	-61.4189	-62.0756	-62.3571	-62.6697	-63.0763	-63.2327	-62.8887	-61.669	-59.5738
23.92	-70.0188	-60.5746	-60.9811	-61.4815	-62.0444	-62.3884	-62.7011	-63.0763	-63.2639	-62.9825	-61.5753	-59.6363
23.94	-69.9875	-60.5433	-60.9811	-61.4502	-62.0131	-62.4196	-62.6697	-63.0763	-63.2952	-62.8887	-61.544	-59.6676
23.96	-70.0813	-60.5433	-61.0436	-61.6065	-62.1694	-62.5446	-62.8574	-63.1076	-63.2639	-63.0763	-61.5127	-59.5737
23.98	-70.0501	-60.5746	-61.0437	-61.6066	-62.1695	-62.5447	-62.92	-63.1702	-63.2014	-62.9513	-61.3876	-59.4175
24	-69.9875	-60.6058	-60.9498	-61.5752	-61.9818	-62.2945	-62.7949	-63.1076	-63.0137	-62.8574	-61.4502	-59.2923
24.02	-70.0501	-60.6371	-61.0437	-61.6066	-62.0757	-62.3883	-62.8262	-63.1389	-63.1702	-63.0138	-61.4502	-59.4487
24.04	-69.9875	-60.6058	-60.9811	-61.4814	-61.9817	-62.4196	-62.7636	-63.1076	-63.1076	-62.7949	-61.4188	-59.2611
24.06	-70.0501	-60.6996	-60.9186	-61.6378	-61.9505	-62.4509	-62.7949	-63.2328	-63.2015	-62.795	-61.5127	-59.3236
24.08	-69.925	-60.6996	-60.9499	-61.5128	-61.7942	-62.3884	-62.7324	-63.1389	-63.0451	-62.7011	-61.4502	-58.9797
24.1	-70.0188	-60.7309	-61.0436	-61.544	-61.888	-62.4196	-62.7636	-63.2327	-63.264	-62.7636	-61.5128	-59.2298
24.12	-70.0188	-60.7622	-60.9811	-61.544	-61.9193	-62.4509	-62.8262	-63.2953	-63.1702	-62.7636	-61.544	-59.0422
24.14	-69.9875	-60.7309	-61.0436	-61.544	-61.7941	-62.4822	-62.7323	-63.2014	-63.2014	-62.6697	-61.4501	-59.0109
24.16	-69.9875	-60.8247	-61.0749	-61.544	-61.9192	-62.5447	-62.6698	-63.2639	-63.2952	-62.6698	-61.3251	-59.1047
24.18	-69.9563	-60.7935	-60.9499	-61.5127	-61.8568	-62.4197	-62.6385	-63.264	-63.2327	-62.6073	-61.2626	-58.8859
24.2	-70.0188	-60.6996	-61.1062	-61.5753	-61.9193	-62.4822	-62.7323	-63.3265	-63.264	-62.6698	-61.2312	-58.8546
24.22	-70.0188	-60.6996	-61.2938	-61.5752	-61.9818	-62.5447	-62.7949	-63.4204	-63.2952	-62.5447	-61.2313	-58.9171
24.24	-70.0501	-60.7309	-61.2938	-61.6691	-62.107	-62.7011	-62.8262	-63.2327	-63.3891	-62.6072	-61.1062	-58.7921
24.26	-70.0188	-60.6996	-61.2938	-61.6378	-62.0756	-62.4822	-62.9513	-63.2014	-63.3265	-62.3883	-61.0436	-58.792
24.28	-70.0813	-60.6684	-61.2625	-61.6378	-62.1068	-62.576	-62.9825	-63.2326	-63.3577	-62.4821	-61.0749	-58.6669
24.3	-70.0188	-60.6371	-61.1375	-61.6378	-62.2007	-62.4509	-62.7949	-63.1389	-63.3265	-62.2945	-60.9811	-58.6669
24.32	-70.0188	-60.7622	-61.2313	-61.6379	-62.1695	-62.6073	-62.8262	-63.1389	-63.264	-62.2632	-60.8248	-58.5731
24.34	-70.0188	-60.7622	-61.2626	-61.7316	-62.2633	-62.5759	-62.92	-63.2014	-63.2327	-62.1381	-60.8248	-58.5106
24.36	-70.0188	-60.7622	-61.2	-61.7316	-62.3571	-62.6385	-62.9513	-63.1076	-63.2327	-62.0757	-60.8247	-58.4168
24.38	-69.9875	-60.7622	-61.1061	-61.6065	-62.3258	-62.5447	-62.9513	-63.2014	-63.2327	-61.9818	-60.8247	-58.2916
24.4	-70.0501	-60.7622	-61.2	-61.6378	-62.4822	-62.6698	-63.0451	-63.1702	-63.2327	-61.9819	-60.7935	-58.2292
24.42	-69.9875	-60.6996	-61.2938	-61.6065	-62.2945	-62.6072	-62.9825	-63.2327	-63.2014	-61.8567	-60.7934	-58.1979
24.44	-69.9563	-60.7622	-61.2939	-61.5753	-62.2946	-62.6386	-62.92	-63.0764	-63.0764	-61.7942	-60.6684	-58.1667
24.46	-70.0188	-60.7309	-61.5127	-61.5753	-62.4509	-62.6386	-62.9826	-63.264	-63.1701	-61.7316	-60.5746	-58.1979
24.48	-69.9875	-60.7935	-61.4501	-61.6691	-62.2945	-62.7323	-62.8262	-63.0763	-63.0763	-61.7316	-60.512	-58.104
24.5	-70.0188	-60.7935	-61.5753	-61.7004	-62.3571	-62.7636	-62.8261	-63.2639	-63.0763	-61.7003	-60.6058	-58.104
24.52	-70.0188	-60.7935	-61.7316	-61.7629	-62.3883	-62.6698	-62.92	-63.2014	-63.0451	-61.8567	-60.5745	-58.0102
24.54	-70.0188	-60.8247	-61.8254	-61.7316	-62.3571	-62.7636	-62.8575	-63.1701	-63.0763	-61.7629	-60.5746	-58.0415
24.56	-70.0188	-60.7935	-61.7004	-61.7003	-62.3571	-62.7324	-62.92	-63.1702	-63.1076	-61.8254	-60.3869	-58.0102
24.58	-70.0501	-60.8873	-61.8255	-61.6691	-62.3883	-62.92	-62.8887	-63.2015	-63.1076	-61.8254	-60.3244	-58.0102
24.6	-70.0188	-60.8873	-61.6065	-61.7629	-62.4196	-62.7323	-62.92	-63.1701	-63.0451	-61.8254	-60.168	-57.8852
24.62	-69.9875	-60.9185	-61.5127	-61.7316	-62.3883	-62.6697	-63.0138	-63.3578	-62.9512	-61.8254	-60.0429	-57.7913
24.64	-70.0188	-60.9185	-61.6066	-61.8254	-62.2633	-62.7323	-62.9513	-63.389	-62.7949	-61.7629	-60.0742	-57.7288
24.66	-70.0501	-61.0124	-61.7316	-61.8255	-62.3259	-62.6698	-62.9825	-63.3266	-62.9826	-61.8567	-60.0429	-57.635
24.68	-69.9875	-60.9811	-61.544	-61.8254	-62.232	-62.7323	-62.9825	-63.2014	-62.9825	-61.7629	-59.949	-57.6662
24.7	-69.9563	-61.0124	-61.5128	-61.7317	-62.2633	-62.6698	-62.9825	-63.2015	-62.8262	-61.763	-59.9491	-57.6037
24.72	-69.9875	-60.9498	-61.4501	-61.8254	-62.3571	-62.7011	-62.9825	-63.264	-62.8574	-61.7941	-59.9491	-57.5411
24.74	-70.0188	-61.0436	-61.5127	-61.7316	-62.4508	-62.7011	-63.0138	-63.2327	-62.92	-61.7003	-60.1054	-57.6349
24.76	-70.0188	-61.0436	-61.3876	-61.8567	-62.4509	-62.7011	-63.0138	-63.3265	-62.9825	-61.7003	-59.9179	-57.6662
24.78	-70.0188	-61.0124	-61.4189	-61.888	-62.357	-62.7636	-63.1076	-63.3578	-62.9825	-61.8254	-59.9491	-57.6975
24.8	-69.9875	-61.0749	-61.4189	-61.7941	-62.3883	-62.6698	-63.045	-63.4828	-62.9825	-61.7629	-59.9491	-57.4786
24.82	-69.9875	-61.1687	-61.4501	-61.9192	-62.4508	-62.701	-63.0138	-63.4828	-63.045	-61.7629	-59.8553	-57.5411
24.84	-69.9875	-61.1062	-61.4189	-61.8254	-62.4196	-62.6698	-62.92	-63.4515	-62.9825	-61.7942	-59.7927	-57.3847
24.86	-69.9875	-61.1375	-61.3876	-61.9505	-62.4196	-62.7323	-63.045	-63.4515	-62.92	-61.7316	-59.6364	-57.416
24.88	-70.0188	-61.0749	-61.4189	-62.0131	-62.3883	-62.7949	-63.0763	-63.4516	-62.8887	-61.6691	-59.699	-57.3222
24.9	-69.9875	-60.9811	-61.4189	-62.0756	-62.3571	-62.6697	-63.0763	-63.2327	-62.8887	-61.669	-59.5738	-57.2909
24.92	-69.9875	-60.9498	-61.4502	-62.0131	-62.3571	-62.6698	-63.045	-63.2326	-62.9512	-61.544	-59.605	-57.2597
24.94	-70.0188	-61.0124	-61.4815	-62.0444	-62.4509	-62.701	-63.1076	-63.3265	-62.92	-61.5753	-59.6989	-57.2284
24.96	-70.0188	-60.9811	-61.544	-62.1069	-62.4821	-62.7949	-63.0451	-63.2014	-63.0138	-61.4502	-59.5112	-57.072
24.98	-70.0188	-61.0124	-61.5753	-62.1382	-62.5134	-62.8887	-63.1389	-63.1701	-62.92	-61.3563	-59.3862	-57.1658
25	-70.0188	-60.9811	-61.6065	-62.0131	-62.3258	-62.8262	-63.1389	-63.045	-62.8887	-61.4815	-59.3236	-57.1345
25.02	-69.9875	-60.9811	-61.544	-62.0131	-62.3257	-62.7636	-63.0763	-63.1076	-62.9512	-61.3876	-59.3861	-57.0095
25.04	-69.9875	-60.9811	-61.4814	-61.9817	-62.4196	-62.7636	-63.1076	-63.1076	-62.7949	-61.4188	-59.2611	-56.8218
25.06	-70.0813	-60.9498	-61.669	-61.9817	-62.4821	-62.8261	-63.264	-63.2327	-62.8262	-61.5439	-59.3548	-56.9157
25.08	-69.9875	-61.0124	-61.5753	-61.8567	-62.4509	-62.7949	-63.2014	-63.1076	-62.7636	-61.5127	-59.0422	-56.9469
25.1	-70.0188	-61.0436	-61.544	-61.888	-62.4196	-62.7636	-63.2327	-63.264	-62.7636	-61.5128	-59.2298	-56.8218
25.12	-69.9875	-60.9498	-61.5127	-61.888	-62.4196	-62.7949	-63.264	-63.1389	-62.7323	-61.5127	-59.0109	-56.6655
25.14	-69.9875	-61.0436	-61.544	-61.7941	-62.4822	-62.7323	-63.2014	-63.2014	-62.6697	-61.4501	-59.0109	-56.6655
25.16	-69.9875	-61.0749	-61.544	-61.9192	-62.5447	-62.6698	-63.2639	-63.2952	-62.6698	-61.3251	-59.1047	-56.7593
25.18	-70.0188	-61.0124	-61.5752	-61.9193	-62.4822	-62.701	-63.3265	-63.2952	-62.6698	-61.3251	-58.9484	-56.7593
25.2	-70.0188	-61.1062	-61.5753	-61.9193	-62.4822	-62.7323	-63.3265	-63.264	-62.6698	-61.2312	-58.8546	-56.6655
25.22	-69.9563	-61.2313	-61.5127	-61.9193	-62.4822	-62.7324	-63.3579	-63.2327	-62.4822	-61.1688	-58.8546	-56.7281
25.24	-69.9563	-61.2	-61.5753	-62.0132	-62.6073	-62.7324	-63.1389	-63.2953	-62.5134	-61.0124	-58.6983	-56.5092
25.26	-69.9563	-61.2313	-61.5753	-62.0131	-62.4197	-62.8888	-63.1389	-63.264	-62.3258	-60.9811	-58.7295	-56.6343
25.28	-69.9875	-61.1687	-61.544	-62.013	-62.4822	-62.8887	-63.1388	-63.2639	-62.3883	-60.9811	-58.5731	-56.5404
25.3	-70.0188	-61.1375	-61.6378	-62.2007	-62.4509	-62.7949	-63.1389	-63.3265	-62.2945	-60.9811	-58.6669	-56.4466
25.32	-69.9875	-61.2	-61.6066	-62.1382	-62.576	-62.7949	-63.1076	-63.2327	-62.2319	-60.7935	-58.5418	-56.3841
25.34	-69.9875	-61.2313	-61.7003	-62.232	-62.5446	-62.8887	-63.1701	-63.2014	-62.1068	-60.7935	-58.4793	-56.3841
25.36	-70.0188	-61.2	-61.7316	-62.3571	-62.6385	-62.9513	-63.1076	-63.2327	-62.0757	-60.8247	-58.4168	-56.2902
25.38	-69.9563	-61.0749	-61.5753	-62.2946	-62.5135	-62.9201	-63.1702	-63.2015	-61.9506	-60.7935	-58.2604	-56.1965
25.4	-70.0188	-61.1687	-61.6065	-62.4509	-62.6385	-63.0138	-63.1389	-63.2014	-61.9506	-60.7622	-58.1979	-56.2277
25.42	-69.9875	-61.2938	-61.6065	-62.2945	-62.6072	-62.9825	-63.2327	-63.2014	-61.8567	-60.7934	-58.1979	-56.1651
25.44	-70.0188	-61.3564	-61.6378	-62.3571	-62.7011	-62.9825	-63.1389	-63.1389	-61.8567	-60.7309	-58.2292	-56.2589
25.46	-69.9875	-61.4814	-61.544	-62.4196	-62.6073	-62.9513	-63.2327	-63.1388	-61.7003	-60.5433	-58.1666	-56.2277
25.48	-70.0188	-61.4814	-61.7004	-62.3258	-62.7636	-62.8575	-63.1076	-63.1076	-61.7629	-60.5433	-58.1353	-56.4154
25.5	-70.0188	-61.5753	-61.7004	-62.3571	-62.7636	-62.8261	-63.2639	-63.0763	-61.7003	-60.6058	-58.104	-56.5091
25.52	-70.0188	-61.7316	-61.7629	-62.3883	-62.6698	-62.92	-63.2014	-63.0451	-61.8567	-60.5745	-58.0102	-56.5404
25.54	-69.9563	-61.7629	-61.6691	-62.2946	-62.7011	-62.795	-63.1076	-63.0138	-61.7004	-60.5121	-57.979	-56.5092
25.56	-70.0188	-61.7004	-61.7003	-62.3571	-62.7324	-62.92	-63.1702	-63.1076	-61.8254	-60.3869	-58.0102	-56.6343
25.58	-69.9875	-61.7629	-61.6065	-62.3257	-62.8574	-62.8261	-63.1389	-63.045	-61.7628	-60.2618	-57.9476	-56.5404
25.6	-70.0501	-61.6378	-61.7942	-62.4509	-62.7636	-62.9513	-63.2014	-63.0764	-61.8567	-60.1993	-57.9165	-56.4779
25.62	-70.0813	-61.6065	-61.8254	-62.4821	-62.7635	-63.1076	-63.4516	-63.045	-61.9192	-60.1367	-57.8851	-56.4153
25.64	-69.9875	-61.5753	-61.7941	-62.232	-62.701	-62.92	-63.3577	-62.7636	-61.7316	-60.0429	-57.6975	-56.1338
25.66	-69.925	-61.6065	-61.7004	-62.2008	-62.5447	-62.8574	-63.2015	-62.8575	-61.7316	-59.9178	-57.5099	-56.0401
25.68	-70.0188	-61.5753	-61.8567	-62.2633	-62.7636	-63.0138	-63.2327	-63.0138	-61.7942	-59.9803	-57.6975	-56.0714
25.7	-69.9875	-61.544	-61.7629	-62.2945	-62.701	-63.0137	-63.2327	-62.8574	-61.7942	-59.9803	-57.6349	-55.9462
25.72	-70.0188	-61.4814	-61.8567	-62.3884	-62.7324	-63.0138	-63.2953	-62.8887	-61.8254	-59.9804	-57.5724	-55.9775
25.74	-69.9875	-61.4814	-61.7003	-62.4195	-62.6698	-62.9825	-63.2014	-62.8887	-61.669	-60.0741	-57.6036	-55.8837
25.76	-70.0501	-61.4189	-61.888	-62.4822	-62.7324	-63.0451	-63.3578	-63.0138	-61.7316	-59.9492	-57.6975	-55.8524
25.78	-70.0501	-61.4502	-61.9193	-62.3883	-62.7949	-63.1389	-63.3891	-63.0138	-61.8567	-59.9804	-57.7288	-55.7273
25.8	-69.9875	-61.4189	-61.7941	-62.3883	-62.6698	-63.045	-63.4828	-62.9825	-61.7629	-59.9491	-57.4786	-55.5396
25.82	-70.0188	-61.4814	-61.9505	-62.4821	-62.7323	-63.0451	-63.5141	-63.0763	-61.7942	-59.8866	-57.5724	-55.5084
25.84	-70.0188	-61.4502	-61.8567	-62.4509	-62.7011	-62.9513	-63.4828	-63.0138	-61.8255	-59.824	-57.416	-55.5084
25.86	-69.9875	-61.3876	-61.9505	-62.4196	-62.7323	-63.045	-63.4515	-62.92	-61.7316	-59.6364	-57.416	-55.352
25.88	-69.925	-61.3251	-61.9193	-62.2945	-62.7011	-62.9825	-63.3578	-62.7949	-61.5753	-59.6052	-57.2284	-55.2582
25.9	-69.9875	-61.4189	-62.0756	-62.3571	-62.6697	-63.0763	-63.2327	-62.8887	-61.669	-59.5738	-57.2909	-55.2895
25.92	-69.9875	-61.4502	-62.0131	-62.3571	-62.6698	-63.045	-63.2326	-62.9512	-61.544	-59.605	-57.2597	-55.3208
25.94	-69.9875	-61.4502	-62.0131	-62.4196	-62.6697	-63.0763	-63.2952	-62.8887	-61.544	-59.6676	-57.1971	-55.4772
25.96	-69.9875	-61.5127	-62.0756	-62.4508	-62.7636	-63.0138	-63.1701	-62.9825	-61.4189	-59.4799	-57.0407	-55.3521
25.98	-70.0188	-61.5753	-62.1382	-62.5134	-62.8887	-63.1389	-63.1701	-62.92	-61.3563	-59.3862	-57.1658	-55.4146
26	-70.0188	-61.6065	-62.0131	-62.3258	-62.8262	-63.1389	-63.045	-62.8887	-61.4815	-59.3236	-57.1345	-55.5084
26.02	-70.0813	-61.6378	-62.1069	-62.4195	-62.8574	-63.1701	-63.2014	-63.045	-61.4814	-59.4799	-57.1033	-55.5709
26.04	-70.0188	-61.5127	-62.013	-62.4509	-62.7949	-63.1389	-63.1389	-62.8262	-61.4501	-59.2924	-56.8531	-55.4458
26.06	-70.0188	-61.6065	-61.9192	-62.4196	-62.7636	-63.2015	-63.1702	-62.7637	-61.4814	-59.2923	-56.8532	-55.3208
26.08	-69.9875	-61.5753	-61.8567	-62.4509	-62.7949	-63.2014	-63.1076	-62.7636	-61.5127	-59.0422	-56.9469	-55.3521
26.1	-70.0188	-61.544	-61.888	-62.4196	-62.7636	-63.2327	-63.264	-62.7636	-61.5128	-59.2298	-56.8218	-55.3834
26.12	-70.0501	-61.5753	-61.9506	-62.4822	-62.8575	-63.3266	-63.2015	-62.7949	-61.5753	-59.0735	-56.7281	-55.3521
26.14	-70.0188	-61.5753	-61.8254	-62.5135	-62.7636	-63.2327	-63.2327	-62.701	-61.4814	-59.0422	-56.6968	-55.3521
26.16	-70.0188	-61.5753	-61.9505	-62.576	-62.7011	-63.2952	-63.3265	-62.7011	-61.3564	-59.136	-56.7906	-55.2896
26.18	-70.0501	-61.6065	-61.9506	-62.5135	-62.7323	-63.3578	-63.3265	-62.7011	-61.3564	-58.9797	-56.7906	-55.227
26.2	-70.0188	-61.5753	-61.9193	-62.4822	-62.7323	-63.3265	-63.264	-62.6698	-61.2312	-58.8546	-56.6655	-55.1019
26.22	-70.0501	-61.6065	-62.0131	-62.576	-62.8262	-63.4517	-63.3265	-62.576	-61.2626	-58.9484	-56.8219	-55.0394
26.24	-70.0188	-61.6378	-62.0757	-62.6698	-62.7949	-63.2014	-63.3578	-62.5759	-61.0749	-58.7608	-56.5717	-54.9455
26.26	-70.0188	-61.6378	-62.0756	-62.4822	-62.9513	-63.2014	-63.3265	-62.3883	-61.0436	-58.792	-56.6968	-55.0081
26.28	-70.0813	-61.6378	-62.1068	-62.576	-62.9825	-63.2326	-63.3577	-62.4821	-61.0749	-58.6669	-56.6342	-55.0081
26.3	-70.0188	-61.6378	-62.2007	-62.4509	-62.7949	-63.1389	-63.3265	-62.2945	-60.9811	-58.6669	-56.4466	-54.8205
26.32	-70.0813	-61.7004	-62.232	-62.6698	-62.8887	-63.2014	-63.3265	-62.3257	-60.8873	-58.6356	-56.4779	-54.883
26.34	-70.0188	-61.7316	-62.2633	-62.5759	-62.92	-63.2014	-63.2327	-62.1381	-60.8248	-58.5106	-56.4154	-54.8829
26.36	-70.0188	-61.7316	-62.3571	-62.6385	-62.9513	-63.1076	-63.2327	-62.0757	-60.8247	-58.4168	-56.2902	-54.7891
26.38	-70.0188	-61.6378	-62.3571	-62.576	-62.9826	-63.2327	-63.264	-62.0131	-60.856	-58.3229	-56.259	-54.7891
26.4	-70.0188	-61.6065	-62.4509	-62.6385	-63.0138	-63.1389	-63.2014	-61.9506	-60.7622	-58.1979	-56.2277	-54.7266
26.42	-69.9875	-61.6065	-62.2945	-62.6072	-62.9825	-63.2327	-63.2014	-61.8567	-60.7934	-58.1979	-56.1651	-54.7578
26.44	-70.0188	-61.6378	-62.3571	-62.7011	-62.9825	-63.1389	-63.1389	-61.8567	-60.7309	-58.2292	-56.2589	-54.6641
26.46	-70.0188	-61.5753	-62.4509	-62.6386	-62.9826	-63.264	-63.1701	-61.7316	-60.5746	-58.1979	-56.259	-54.6016
26.48	-70.0188	-61.7004	-62.3258	-62.7636	-62.8575	-63.1076	-63.1076	-61.7629	-60.5433	-58.1353	-56.4154	-54.664
26.5	-69.9875	-61.6691	-62.3258	-62.7323	-62.7948	-63.2326	-63.045	-61.669	-60.5745	-58.0727	-56.4778	-54.5702
26.52	-69.9875	-61.7316	-62.357	-62.6385	-62.8887	-63.1701	-63.0138	-61.8254	-60.5432	-57.9789	-56.5091	-54.6953
26.54	-70.0188	-61.7316	-62.3571	-62.7636	-62.8575	-63.1701	-63.0763	-61.7629	-60.5746	-58.0415	-56.5717	-54.7892
26.56	-70.0501	-61.7316	-62.3884	-62.7637	-62.9513	-63.2015	-63.1389	-61.8567	-60.4182	-58.0415	-56.6656	-54.7579
26.58	-70.0188	-61.6378	-62.357	-62.8887	-62.8574	-63.1702	-63.0763	-61.7941	-60.2931	-57.9789	-56.5717	-54.6641
26.6	-69.9875	-61.7316	-62.3883	-62.701	-62.8887	-63.1388	-63.0138	-61.7941	-60.1367	-57.8539	-56.4153	-54.6953
26.62	-70.0188	-61.7629	-62.4196	-62.701	-63.0451	-63.3891	-62.9825	-61.8567	-60.0742	-57.8226	-56.3528	-54.6953
26.64	-69.9563	-61.7629	-62.2008	-62.6698	-62.8888	-63.3265	-62.7324	-61.7004	-60.0117	-57.6663	-56.1026	-54.5077
26.66	-69.9875	-61.7629	-62.2633	-62.6072	-62.9199	-63.264	-62.92	-61.7941	-59.9803	-57.5724	-56.1026	-54.6015
26.68	-69.9875	-61.8254	-62.232	-62.7323	-62.9825	-63.2014	-62.9825	-61.7629	-59.949	-57.6662	-56.0401	-54.32
26.7	-70.0188	-61.7942	-62.3258	-62.7323	-63.045	-63.264	-62.8887	-61.8255	-60.0116	-57.6662	-55.9775	-54.3826
26.72	-69.9563	-61.7942	-62.3259	-62.6699	-62.9513	-63.2328	-62.8262	-61.7629	-59.9179	-57.5099	-55.915	-54.3201
26.74	-70.0188	-61.7316	-62.4508	-62.7011	-63.0138	-63.2327	-62.92	-61.7003	-60.1054	-57.6349	-55.915	-54.3826
26.76	-70.0188	-61.8567	-62.4509	-62.7011	-63.0138	-63.3265	-62.9825	-61.7003	-59.9179	-57.6662	-55.8211	-54.3201
26.78	-70.0188	-61.888	-62.357	-62.7636	-63.1076	-63.3578	-62.9825	-61.8254	-59.9491	-57.6975	-55.696	-54.4139
26.8	-70.0501	-61.8567	-62.4509	-62.7324	-63.1076	-63.5454	-63.0451	-61.8255	-60.0117	-57.5412	-55.6022	-54.2575
26.82	-69.9563	-61.888	-62.4196	-62.6698	-62.9826	-63.4516	-63.0138	-61.7317	-59.8241	-57.5099	-55.4459	-54.1638
26.84	-70.0501	-61.888	-62.4822	-62.7324	-62.9826	-63.5141	-63.0451	-61.8568	-59.8553	-57.4473	-55.5397	-54.195
26.86	-70.0501	-62.0131	-62.4822	-62.7949	-63.1076	-63.5141	-62.9826	-61.7942	-59.699	-57.4786	-55.4146	-54.1637
26.88	-70.0188	-62.0131	-62.3883	-62.7949	-63.0763	-63.4516	-62.8887	-61.6691	-59.699	-57.3222	-55.352	-54.2263
26.9	-69.9875	-62.0756	-62.3571	-62.6697	-63.0763	-63.2327	-62.8887	-61.669	-59.5738	-57.2909	-55.2895	-54.0386
26.92	-69.9875	-62.0131	-62.3571	-62.6698	-63.045	-63.2326	-62.9512	-61.544	-59.605	-57.2597	-55.3208	-54.1324
26.94	-70.0188	-62.0444	-62.4509	-62.701	-63.1076	-63.3265	-62.92	-61.5753	-59.6989	-57.2284	-55.5085	-54.1637
26.96	-69.9563	-62.0444	-62.4196	-62.7324	-62.9826	-63.1389	-62.9513	-61.3877	-59.4487	-57.0095	-55.3209	-54.1012
26.98	-69.9875	-62.1069	-62.4821	-62.8574	-63.1076	-63.1388	-62.8887	-61.325	-59.3549	-57.1345	-55.3833	-54.195
27	-70.0188	-62.0131	-62.3258	-62.8262	-63.1389	-63.045	-62.8887	-61.4815	-59.3236	-57.1345	-55.5084	-54.1637
27.02	-69.9875	-62.0131	-62.3257	-62.7636	-63.0763	-63.1076	-62.9512	-61.3876	-59.3861	-57.0095	-55.4771	-54.2263
27.04	-69.9563	-61.9505	-62.3884	-62.7324	-63.0764	-63.0764	-62.7637	-61.3876	-59.2299	-56.7906	-55.3833	-54.1638
27.06	-69.9563	-61.8567	-62.3571	-62.7011	-63.139	-63.1077	-62.7012	-61.4189	-59.2298	-56.7907	-55.2583	-54.195
27.08	-70.0501	-61.9193	-62.5135	-62.8575	-63.264	-63.1702	-62.8262	-61.5753	-59.1048	-57.0095	-55.4147	-54.2262
27.1	-69.9875	-61.8567	-62.3883	-62.7323	-63.2014	-63.2327	-62.7323	-61.4815	-59.1985	-56.7905	-55.3521	-54.1324
27.12	-69.9875	-61.888	-62.4196	-62.7949	-63.264	-63.1389	-62.7323	-61.5127	-59.0109	-56.6655	-55.2895	-54.0074
27.14	-70.0501	-61.8567	-62.5448	-62.7949	-63.264	-63.264	-62.7323	-61.5127	-59.0735	-56.7281	-55.3834	-54.0699
27.16	-70.0188	-61.9505	-62.576	-62.7011	-63.2952	-63.3265	-62.7011	-61.3564	-59.136	-56.7906	-55.2896	-54.0074
27.18	-70.0188	-61.9193	-62.4822	-62.701	-63.3265	-63.2952	-62.6698	-61.3251	-58.9484	-56.7593	-55.1957	-54.0387
27.2	-70.0188	-61.9193	-62.4822	-62.7323	-63.3265	-63.264	-62.6698	-61.2312	-58.8546	-56.6655	-55.1019	-54.0699
27.22	-69.9563	-61.9193	-62.4822	-62.7324	-63.3579	-63.2327	-62.4822	-61.1688	-58.8546	-56.7281	-54.9456	-54.0699
27.24	-69.9875	-62.0444	-62.6385	-62.7636	-63.1701	-63.3265	-62.5446	-61.0436	-58.7295	-56.5404	-54.9142	-54.0386
27.26	-70.0188	-62.0756	-62.4822	-62.9513	-63.2014	-63.3265	-62.3883	-61.0436	-58.792	-56.6968	-55.0081	-54.1324
27.28	-70.0501	-62.0756	-62.5448	-62.9513	-63.2014	-63.3265	-62.4509	-61.0437	-58.6357	-56.603	-54.9769	-54.1325
27.3	-69.9563	-62.1382	-62.3884	-62.7324	-63.0764	-63.264	-62.232	-60.9186	-58.6044	-56.3841	-54.758	-54.0387
27.32	-70.0813	-62.232	-62.6698	-62.8887	-63.2014	-63.3265	-62.3257	-60.8873	-58.6356	-56.4779	-54.883	-54.2262
27.34	-70.0188	-62.2633	-62.5759	-62.92	-63.2014	-63.2327	-62.1381	-60.8248	-58.5106	-56.4154	-54.8829	-54.1637
27.36	-70.0188	-62.3571	-62.6385	-62.9513	-63.1076	-63.2327	-62.0757	-60.8247	-58.4168	-56.2902	-54.7891	-54.1324
27.38	-70.0188	-62.3571	-62.576	-62.9826	-63.2327	-63.264	-62.0131	-60.856	-58.3229	-56.259	-54.7891	-54.1637
27.4	-69.925	-62.3571	-62.5447	-62.92	-63.0451	-63.1076	-61.8568	-60.6684	-58.1041	-56.1339	-54.6328	-53.9449
27.42	-70.0188	-62.3258	-62.6385	-63.0138	-63.264	-63.2327	-61.888	-60.8247	-58.2292	-56.1964	-54.7891	-53.9761
27.44	-69.9875	-62.3258	-62.6698	-62.9512	-63.1076	-63.1076	-61.8254	-60.6996	-58.1979	-56.2276	-54.6328	-53.8822
27.46	-69.9875	-62.4196	-62.6073	-62.9513	-63.2327	-63.1388	-61.7003	-60.5433	-58.1666	-56.2277	-54.5703	-53.8197
27.48	-70.0188	-62.3258	-62.7636	-62.8575	-63.1076	-63.1076	-61.7629	-60.5433	-58.1353	-56.4154	-54.664	-53.851
27.5	-69.9875	-62.3258	-62.7323	-62.7948	-63.2326	-63.045	-61.669	-60.5745	-58.0727	-56.4778	-54.5702	-53.8197
27.52	-69.9563	-62.3258	-62.6073	-62.8575	-63.1389	-62.9826	-61.7942	-60.512	-57.9477	-56.4779	-54.6641	-53.726
27.54	-69.9875	-62.3258	-62.7323	-62.8262	-63.1388	-63.045	-61.7316	-60.5433	-58.0102	-56.5404	-54.7579	-53.7884
27.56	-70.0188	-62.3571	-62.7324	-62.92	-63.1702	-63.1076	-61.8254	-60.3869	-58.0102	-56.6343	-54.7266	-53.7571
27.58	-69.9563	-62.2945	-62.8262	-62.7949	-63.1077	-63.0138	-61.7316	-60.2306	-57.9164	-56.5092	-54.6016	-53.7572
27.6	-69.925	-62.3258	-62.6385	-62.8262	-63.0763	-62.9513	-61.7316	-60.0742	-57.7914	-56.3528	-54.6328	-53.6634
27.62	-69.9563	-62.3571	-62.6385	-62.9826	-63.3266	-62.92	-61.7942	-60.0117	-57.7601	-56.2903	-54.6328	-53.6634
27.64	-69.9875	-62.232	-62.701	-62.92	-63.3577	-62.7636	-61.7316	-60.0429	-57.6975	-56.1338	-54.5389	-53.7571
27.66	-69.9875	-62.2633	-62.6072	-62.9199	-63.264	-62.92	-61.7941	-59.9803	-57.5724	-56.1026	-54.6015	-53.6633
27.68	-70.0188	-62.2633	-62.7636	-63.0138	-63.2327	-63.0138	-61.7942	-59.9803	-57.6975	-56.0714	-54.3513	-53.7259
27.7	-69.9875	-62.2945	-62.701	-63.0137	-63.2327	-62.8574	-61.7942	-59.9803	-57.6349	-55.9462	-54.3513	-53.6633
27.72	-69.9875	-62.3571	-62.7011	-62.9825	-63.264	-62.8574	-61.7941	-59.9491	-57.5411	-55.9462	-54.3513	-53.6633
27.74	-69.9563	-62.3883	-62.6386	-62.9513	-63.1702	-62.8575	-61.6378	-60.0429	-57.5724	-55.8525	-54.3201	-53.726
27.76	-69.9875	-62.4196	-62.6698	-62.9825	-63.2952	-62.9512	-61.669	-59.8866	-57.6349	-55.7898	-54.2888	-53.7571
27.78	-70.0501	-62.3883	-62.7949	-63.1389	-63.3891	-63.0138	-61.8567	-59.9804	-57.7288	-55.7273	-54.4452	-53.7885
27.8	-69.9875	-62.3883	-62.6698	-63.045	-63.4828	-62.9825	-61.7629	-59.9491	-57.4786	-55.5396	-54.1949	-53.8197
27.82	-69.9563	-62.4196	-62.6698	-62.9826	-63.4516	-63.0138	-61.7317	-59.8241	-57.5099	-55.4459	-54.1638	-53.7884
27.84	-70.0188	-62.4509	-62.7011	-62.9513	-63.4828	-63.0138	-61.8255	-59.824	-57.416	-55.5084	-54.1637	-53.7884
27.86	-70.0501	-62.4822	-62.7949	-63.1076	-63.5141	-62.9826	-61.7942	-59.699	-57.4786	-55.4146	-54.1637	-53.851
27.88	-70.0188	-62.3883	-62.7949	-63.0763	-63.4516	-62.8887	-61.6691	-59.699	-57.3222	-55.352	-54.2263	-53.8822
27.9	-69.9875	-62.3571	-62.6697	-63.0763	-63.2327	-62.8887	-61.669	-59.5738	-57.2909	-55.2895	-54.0386	-53.8197
27.92	-69.9875	-62.3571	-62.6698	-63.045	-63.2326	-62.9512	-61.544	-59.605	-57.2597	-55.3208	-54.1324	-53.7571
27.94	-69.9875	-62.4196	-62.6697	-63.0763	-63.2952	-62.8887	-61.544	-59.6676	-57.1971	-55.4772	-54.1324	-53.7884
27.96	-69.925	-62.3883	-62.7011	-62.9513	-63.1076	-62.92	-61.3564	-59.4174	-56.9782	-55.2896	-54.0699	-53.7259
27.98	-69.9563	-62.4509	-62.8262	-63.0764	-63.1076	-62.8575	-61.2938	-59.3237	-57.1033	-55.3521	-54.1638	-53.8823
28	-70.1126	-62.4196	-62.92	-63.2327	-63.1388	-62.9825	-61.5753	-59.4174	-57.2283	-55.6022	-54.2575	-53.9448
28.02	-70.0501	-62.3883	-62.8262	-63.1389	-63.1702	-63.0138	-61.4502	-59.4487	-57.0721	-55.5397	-54.2889	-53.726
28.04	-70.0188	-62.4509	-62.7949	-63.1389	-63.1389	-62.8262	-61.4501	-59.2924	-56.8531	-55.4458	-54.2263	-53.7572
28.06	-69.9875	-62.3883	-62.7323	-63.1702	-63.1389	-62.7324	-61.4501	-59.261	-56.8219	-55.2895	-54.2262	-53.6321
28.08	-69.9875	-62.4509	-62.7949	-63.2014	-63.1076	-62.7636	-61.5127	-59.0422	-56.9469	-55.3521	-54.1636	-53.6633
28.1	-70.0501	-62.4509	-62.7949	-63.264	-63.2953	-62.7949	-61.5441	-59.2611	-56.8531	-55.4147	-54.195	-53.7259
28.12	-69.9875	-62.4196	-62.7949	-63.264	-63.1389	-62.7323	-61.5127	-59.0109	-56.6655	-55.2895	-54.0074	-53.6946
28.14	-69.9875	-62.4822	-62.7323	-63.2014	-63.2014	-62.6697	-61.4501	-59.0109	-56.6655	-55.3208	-54.0073	-53.632
28.16	-69.9875	-62.5447	-62.6698	-63.2639	-63.2952	-62.6698	-61.3251	-59.1047	-56.7593	-55.2583	-53.9761	-53.6633
28.18	-70.0188	-62.4822	-62.701	-63.3265	-63.2952	-62.6698	-61.3251	-58.9484	-56.7593	-55.1957	-54.0387	-53.6008
28.2	-70.0188	-62.4822	-62.7323	-63.3265	-63.264	-62.6698	-61.2312	-58.8546	-56.6655	-55.1019	-54.0699	-53.6008
28.22	-69.925	-62.4509	-62.7011	-63.3266	-63.2014	-62.4509	-61.1375	-58.8233	-56.6968	-54.9143	-54.0386	-53.5383
28.24	-69.925	-62.576	-62.7011	-63.1076	-63.264	-62.4821	-60.9811	-58.667	-56.4779	-54.8517	-53.9761	-53.6008
28.26	-70.0188	-62.4822	-62.9513	-63.2014	-63.3265	-62.3883	-61.0436	-58.792	-56.6968	-55.0081	-54.1324	-53.7572
28.28	-69.9875	-62.4822	-62.8887	-63.1388	-63.2639	-62.3883	-60.9811	-58.5731	-56.5404	-54.9143	-54.0699	-53.5382
28.3	-70.0501	-62.4822	-62.8262	-63.1702	-63.3578	-62.3258	-61.0124	-58.6982	-56.4779	-54.8518	-54.1325	-53.8198
28.32	-70.0188	-62.6073	-62.8262	-63.1389	-63.264	-62.2632	-60.8248	-58.5731	-56.4154	-54.8205	-54.1637	-53.6947
28.34	-69.9563	-62.5134	-62.8575	-63.1389	-63.1702	-62.0756	-60.7623	-58.4481	-56.3529	-54.8204	-54.1012	-53.6947
28.36	-69.8937	-62.5134	-62.8262	-62.9825	-63.1076	-61.9506	-60.6996	-58.2917	-56.1651	-54.664	-54.0073	-53.632
28.38	-69.9875	-62.5447	-62.9513	-63.2014	-63.2327	-61.9818	-60.8247	-58.2916	-56.2277	-54.7578	-54.1324	-53.6633
28.4	-69.9563	-62.576	-62.9513	-63.0764	-63.1389	-61.8881	-60.6997	-58.1354	-56.1652	-54.6641	-53.9762	-53.6634
28.42	-69.925	-62.5447	-62.92	-63.1702	-63.1389	-61.7942	-60.7309	-58.1354	-56.1026	-54.6953	-53.8823	-53.6008
28.44	-70.0188	-62.7011	-62.9825	-63.1389	-63.1389	-61.8567	-60.7309	-58.2292	-56.2589	-54.6641	-53.9135	-53.5382
28.46	-69.9875	-62.6073	-62.9513	-63.2327	-63.1388	-61.7003	-60.5433	-58.1666	-56.2277	-54.5703	-53.8197	-53.5069
28.48	-69.9875	-62.7323	-62.8262	-63.0763	-63.0763	-61.7316	-60.512	-58.104	-56.3841	-54.6327	-53.8197	-53.4132
28.5	-69.9875	-62.7323	-62.7948	-63.2326	-63.045	-61.669	-60.5745	-58.0727	-56.4778	-54.5702	-53.8197	-53.4131
28.52	-70.0188	-62.6698	-62.92	-63.2014	-63.0451	-61.8567	-60.5745	-58.0102	-56.5404	-54.7266	-53.7885	-53.3819
28.54	-69.9563	-62.7011	-62.795	-63.1076	-63.0138	-61.7004	-60.5121	-57.979	-56.5092	-54.7267	-53.7572	-53.3819
28.56	-69.9875	-62.7011	-62.8887	-63.1389	-63.0763	-61.7941	-60.3556	-57.9789	-56.603	-54.6953	-53.7258	-53.4131
28.58	-69.9875	-62.8574	-62.8261	-63.1389	-63.045	-61.7628	-60.2618	-57.9476	-56.5404	-54.6328	-53.7884	-53.3819
28.6	-70.0501	-62.7636	-62.9513	-63.2014	-63.0764	-61.8567	-60.1993	-57.9165	-56.4779	-54.7579	-53.7885	-53.4758
28.62	-70.0501	-62.7323	-63.0764	-63.4204	-63.0138	-61.888	-60.1055	-57.8539	-56.3841	-54.7266	-53.7572	-53.6008
28.64	-70.0188	-62.7323	-62.9513	-63.389	-62.7949	-61.7629	-60.0742	-57.7288	-56.1651	-54.5702	-53.7884	-53.5695
28.66	-70.0188	-62.6385	-62.9512	-63.2953	-62.9513	-61.8254	-60.0116	-57.6037	-56.1339	-54.6328	-53.6946	-53.7259
28.68	-69.9563	-62.7011	-62.9513	-63.1702	-62.9513	-61.7317	-59.9178	-57.635	-56.0089	-54.2888	-53.6634	-53.6634
28.7	-70.0501	-62.7636	-63.0763	-63.2953	-62.92	-61.8568	-60.0429	-57.6975	-56.0088	-54.4139	-53.7259	-53.9448
28.72	-69.9875	-62.7011	-62.9825	-63.264	-62.8574	-61.7941	-59.9491	-57.5411	-55.9462	-54.3513	-53.6633	-53.8509
28.74	-70.0188	-62.7011	-63.0138	-63.2327	-62.92	-61.7003	-60.1054	-57.6349	-55.915	-54.3826	-53.7885	-53.8509
28.76	-70.0188	-62.7011	-63.0138	-63.3265	-62.9825	-61.7003	-59.9179	-57.6662	-55.8211	-54.3201	-53.7884	-53.7572
28.78	-69.9563	-62.7011	-63.0451	-63.2953	-62.92	-61.7629	-59.8866	-57.635	-55.6335	-54.3514	-53.6947	-53.6009
28.8	-70.0188	-62.7011	-63.0763	-63.5141	-63.0138	-61.7942	-59.9804	-57.5099	-55.5709	-54.2262	-53.851	-53.7259
28.82	-70.0188	-62.7323	-63.0451	-63.5141	-63.0763	-61.7942	-59.8866	-57.5724	-55.5084	-54.2263	-53.8509	-53.7885
28.84	-70.0188	-62.7011	-62.9513	-63.4828	-63.0138	-61.8255	-59.824	-57.416	-55.5084	-54.1637	-53.7884	-53.6633
28.86	-70.0188	-62.7636	-63.0763	-63.4828	-62.9513	-61.7629	-59.6677	-57.4473	-55.3833	-54.1324	-53.8197	-53.8197
28.88	-70.0188	-62.7949	-63.0763	-63.4516	-62.8887	-61.6691	-59.699	-57.3222	-55.352	-54.2263	-53.8822	-53.7259
28.9	-70.0501	-62.7323	-63.1389	-63.2953	-62.9513	-61.7316	-59.6364	-57.3535	-55.3521	-54.1012	-53.8823	-53.851
28.92	-70.0188	-62.7011	-63.0763	-63.2639	-62.9825	-61.5753	-59.6363	-57.291	-55.3521	-54.1637	-53.7884	-53.8197
28.94	-70.0501	-62.7323	-63.1389	-63.3578	-62.9513	-61.6066	-59.7302	-57.2597	-55.5398	-54.195	-53.851	-53.9448
28.96	-69.9875	-62.7636	-63.0138	-63.1701	-62.9825	-61.4189	-59.4799	-57.0407	-55.3521	-54.1324	-53.7884	-53.8197
28.98	-69.9563	-62.8262	-63.0764	-63.1076	-62.8575	-61.2938	-59.3237	-57.1033	-55.3521	-54.1638	-53.8823	-53.8198
29	-69.9875	-62.7949	-63.1076	-63.0137	-62.8574	-61.4502	-59.2923	-57.1032	-55.4771	-54.1324	-53.8197	-53.8197
29.02	-69.9875	-62.7636	-63.0763	-63.1076	-62.9512	-61.3876	-59.3861	-57.0095	-55.4771	-54.2263	-53.6634	-53.7258
29.04	-70.0188	-62.7949	-63.1389	-63.1389	-62.8262	-61.4501	-59.2924	-56.8531	-55.4458	-54.2263	-53.7572	-53.7571
29.06	-70.0501	-62.7949	-63.2328	-63.2015	-62.795	-61.5127	-59.3236	-56.8845	-55.3521	-54.2888	-53.6947	-53.8197
29.08	-69.9875	-62.7949	-63.2014	-63.1076	-62.7636	-61.5127	-59.0422	-56.9469	-55.3521	-54.1636	-53.6633	-53.8509
29.1	-70.0188	-62.7636	-63.2327	-63.264	-62.7636	-61.5128	-59.2298	-56.8218	-55.3834	-54.1637	-53.6946	-53.7884
29.12	-69.9875	-62.7949	-63.264	-63.1389	-62.7323	-61.5127	-59.0109	-56.6655	-55.2895	-54.0074	-53.6946	-53.6946
29.14	-70.0188	-62.7636	-63.2327	-63.2327	-62.701	-61.4814	-59.0422	-56.6968	-55.3521	-54.0386	-53.6633	-53.8197
29.16	-70.0188	-62.7011	-63.2952	-63.3265	-62.7011	-61.3564	-59.136	-56.7906	-55.2896	-54.0074	-53.6946	-53.7572
29.18	-70.0501	-62.7323	-63.3578	-63.3265	-62.7011	-61.3564	-58.9797	-56.7906	-55.227	-54.07	-53.6321	-53.6947
29.2	-70.0501	-62.7636	-63.3578	-63.2953	-62.7011	-61.2625	-58.8859	-56.6968	-55.1332	-54.1012	-53.6321	-53.7884
29.22	-69.9875	-62.7636	-63.3891	-63.2639	-62.5134	-61.2	-58.8858	-56.7593	-54.9768	-54.1011	-53.6008	-53.6634
29.24	-69.9875	-62.7636	-63.1701	-63.3265	-62.5446	-61.0436	-58.7295	-56.5404	-54.9142	-54.0386	-53.6633	-53.6321
29.26	-69.9875	-62.92	-63.1701	-63.2952	-62.357	-61.0123	-58.7607	-56.6655	-54.9768	-54.1011	-53.7259	-53.6634
29.28	-69.9875	-62.8887	-63.1388	-63.2639	-62.3883	-60.9811	-58.5731	-56.5404	-54.9143	-54.0699	-53.5382	-53.5695
29.3	-70.0501	-62.8262	-63.1702	-63.3578	-62.3258	-61.0124	-58.6982	-56.4779	-54.8518	-54.1325	-53.8198	-53.6321
29.32	-70.0188	-62.8262	-63.1389	-63.264	-62.2632	-60.8248	-58.5731	-56.4154	-54.8205	-54.1637	-53.6947	-53.6634
29.34	-70.0188	-62.92	-63.2014	-63.2327	-62.1381	-60.8248	-58.5106	-56.4154	-54.8829	-54.1637	-53.7572	-53.7572
29.36	-70.0188	-62.9513	-63.1076	-63.2327	-62.0757	-60.8247	-58.4168	-56.2902	-54.7891	-54.1324	-53.7571	-53.7885
29.38	-69.9875	-62.9513	-63.2014	-63.2327	-61.9818	-60.8247	-58.2916	-56.2277	-54.7578	-54.1324	-53.6633	-53.8197
29.4	-69.9875	-62.9825	-63.1076	-63.1701	-61.9193	-60.7309	-58.1666	-56.1964	-54.6953	-54.0074	-53.6946	-53.7258
29.42	-69.9563	-62.9513	-63.2015	-63.1702	-61.8255	-60.7622	-58.1667	-56.1339	-54.7266	-53.9136	-53.6321	-53.9136
29.44	-70.0501	-63.0138	-63.1702	-63.1702	-61.888	-60.7622	-58.2605	-56.2902	-54.6954	-53.9448	-53.5695	-53.9761
29.46	-69.9875	-62.9513	-63.2327	-63.1388	-61.7003	-60.5433	-58.1666	-56.2277	-54.5703	-53.8197	-53.5069	-53.9135
29.48	-69.9875	-62.8262	-63.0763	-63.0763	-61.7316	-60.512	-58.104	-56.3841	-54.6327	-53.8197	-53.4132	-53.9448
29.5	-70.0501	-62.8574	-63.2952	-63.1076	-61.7316	-60.6371	-58.1353	-56.5404	-54.6328	-53.8823	-53.4757	-54.0074
29.52	-70.0501	-62.9513	-63.2327	-63.0764	-61.888	-60.6058	-58.0415	-56.5717	-54.7579	-53.8198	-53.4132	-54.0699
29.54	-70.0813	-62.92	-63.2326	-63.1388	-61.8254	-60.6371	-58.104	-56.6342	-54.8517	-53.8822	-53.5069	-54.0699
29.56	-70.0188	-62.92	-63.1702	-63.1076	-61.8254	-60.3869	-58.0102	-56.6343	-54.7266	-53.7571	-53.4444	-54.0386
29.58	-70.0188	-62.8574	-63.1702	-63.0763	-61.7941	-60.2931	-57.9789	-56.5717	-54.6641	-53.8197	-53.4132	-53.9135
29.6	-70.0501	-62.9513	-63.2014	-63.0764	-61.8567	-60.1993	-57.9165	-56.4779	-54.7579	-53.7885	-53.4758	-53.851
29.62	-69.925	-62.9513	-63.2953	-62.8887	-61.7629	-59.9804	-57.7288	-56.259	-54.6015	-53.6321	-53.4757	-53.851
29.64	-69.9875	-62.92	-63.3577	-62.7636	-61.7316	-60.0429	-57.6975	-56.1338	-54.5389	-53.7571	-53.5382	-53.9448
29.66	-70.0501	-62.9825	-63.3266	-62.9826	-61.8567	-60.0429	-57.635	-56.1652	-54.6641	-53.7259	-53.7572	-54.1325
29.68	-69.9875	-62.9825	-63.2014	-62.9825	-61.7629	-59.949	-57.6662	-56.0401	-54.32	-53.6946	-53.6946	-54.1012
29.7	-69.9563	-62.9825	-63.2015	-62.8262	-61.763	-59.9491	-57.6037	-55.915	-54.3201	-53.6321	-53.851	-54.1012
29.72	-70.0501	-63.0451	-63.3266	-62.92	-61.8567	-60.0117	-57.6037	-56.0088	-54.4139	-53.7259	-53.9135	-54.2263
29.74	-70.0188	-63.0138	-63.2327	-62.92	-61.7003	-60.1054	-57.6349	-55.915	-54.3826	-53.7885	-53.8509	-54.1325
29.76	-70.0188	-63.0138	-63.3265	-62.9825	-61.7003	-59.9179	-57.6662	-55.8211	-54.3201	-53.7884	-53.7572	-54.1637
29.78	-69.9875	-63.0763	-63.3265	-62.9512	-61.7941	-59.9178	-57.6662	-55.6647	-54.3826	-53.7259	-53.6321	-54.1636
29.8	-70.0188	-63.0763	-63.5141	-63.0138	-61.7942	-59.9804	-57.5099	-55.5709	-54.2262	-53.851	-53.7259	-54.3201
29.82	-69.9875	-63.0138	-63.4828	-63.045	-61.7629	-59.8553	-57.5411	-55.4771	-54.195	-53.8196	-53.7572	-54.2888
29.84	-70.1126	-63.0451	-63.5766	-63.1076	-61.9193	-59.9178	-57.5098	-55.6022	-54.2575	-53.8822	-53.7571	-54.4139
29.86	-70.0501	-63.1076	-63.5141	-62.9826	-61.7942	-59.699	-57.4786	-55.4146	-54.1637	-53.851	-53.851	-54.3514
29.88	-70.0188	-63.0763	-63.4516	-62.8887	-61.6691	-59.699	-57.3222	-55.352	-54.2263	-53.8822	-53.7259	-54.3514
29.9	-69.9875	-63.0763	-63.2327	-62.8887	-61.669	-59.5738	-57.2909	-55.2895	-54.0386	-53.8197	-53.7884	-54.3514
29.92	-70.0188	-63.0763	-63.2639	-62.9825	-61.5753	-59.6363	-57.291	-55.3521	-54.1637	-53.7884	-53.8197	-54.4139
29.94	-69.9875	-63.0763	-63.2952	-62.8887	-61.544	-59.6676	-57.1971	-55.4772	-54.1324	-53.7884	-53.8822	-54.4139
29.96	-70.0188	-63.0451	-63.2014	-63.0138	-61.4502	-59.5112	-57.072	-55.3834	-54.1637	-53.8197	-53.851	-54.4764
29.98	-69.9875	-63.1076	-63.1388	-62.8887	-61.325	-59.3549	-57.1345	-55.3833	-54.195	-53.9135	-53.851	-54.3514
30	-69.9875	-63.1076	-63.0137	-62.8574	-61.4502	-59.2923	-57.1032	-55.4771	-54.1324	-53.8197	-53.8197	-54.539
30.02	-69.9875	-63.0763	-63.1076	-62.9512	-61.3876	-59.3861	-57.0095	-55.4771	-54.2263	-53.6634	-53.7258	-54.5077
30.04	-69.9875	-63.1076	-63.1076	-62.7949	-61.4188	-59.2611	-56.8218	-55.4145	-54.195	-53.7259	-53.7258	-54.3826
30.06	-69.9875	-63.1702	-63.1389	-62.7324	-61.4501	-59.261	-56.8219	-55.2895	-54.2262	-53.6321	-53.7571	-54.4139
30.08	-69.925	-63.1389	-63.0451	-62.7011	-61.4502	-58.9797	-56.8844	-55.2896	-54.1011	-53.6008	-53.7884	-54.3513
30.1	-70.0188	-63.2327	-63.264	-62.7636	-61.5128	-59.2298	-56.8218	-55.3834	-54.1637	-53.6946	-53.7884	-54.3827
30.12	-69.9875	-63.264	-63.1389	-62.7323	-61.5127	-59.0109	-56.6655	-55.2895	-54.0074	-53.6946	-53.6946	-54.4764
30.14	-70.0501	-63.264	-63.264	-62.7323	-61.5127	-59.0735	-56.7281	-55.3834	-54.0699	-53.6946	-53.851	-54.4765
30.16	-70.0188	-63.2952	-63.3265	-62.7011	-61.3564	-59.136	-56.7906	-55.2896	-54.0074	-53.6946	-53.7572	-54.539
30.18	-69.9875	-63.2952	-63.2639	-62.6385	-61.2938	-58.9171	-56.728	-55.1644	-54.0074	-53.5695	-53.6321	-54.6015
30.2	-70.0501	-63.3578	-63.2953	-62.7011	-61.2625	-58.8859	-56.6968	-55.1332	-54.1012	-53.6321	-53.7884	-54.6328
30.22	-69.9875	-63.3891	-63.2639	-62.5134	-61.2	-58.8858	-56.7593	-54.9768	-54.1011	-53.6008	-53.6634	-54.664
30.24	-70.0501	-63.2327	-63.3891	-62.6072	-61.1062	-58.7921	-56.603	-54.9768	-54.1012	-53.7259	-53.6947	-54.7579
30.26	-70.0188	-63.2014	-63.3265	-62.3883	-61.0436	-58.792	-56.6968	-55.0081	-54.1324	-53.7572	-53.6947	-54.6953
30.28	-70.0501	-63.2014	-63.3265	-62.4509	-61.0437	-58.6357	-56.603	-54.9769	-54.1325	-53.6008	-53.6321	-54.6016
30.3	-70.0188	-63.1389	-63.3265	-62.2945	-60.9811	-58.6669	-56.4466	-54.8205	-54.1012	-53.7885	-53.6008	-54.5702
30.32	-70.0188	-63.1389	-63.264	-62.2632	-60.8248	-58.5731	-56.4154	-54.8205	-54.1637	-53.6947	-53.6634	-54.6328
30.34	-70.0188	-63.2014	-63.2327	-62.1381	-60.8248	-58.5106	-56.4154	-54.8829	-54.1637	-53.7572	-53.7572	-54.6328
30.36	-70.0501	-63.1389	-63.264	-62.107	-60.856	-58.4481	-56.3215	-54.8204	-54.1637	-53.7884	-53.8198	-54.6641
30.38	-69.9875	-63.2014	-63.2327	-61.9818	-60.8247	-58.2916	-56.2277	-54.7578	-54.1324	-53.6633	-53.8197	-54.6328
30.4	-70.0188	-63.1389	-63.2014	-61.9506	-60.7622	-58.1979	-56.2277	-54.7266	-54.0387	-53.7259	-53.7571	-54.7579
30.42	-69.9875	-63.2327	-63.2014	-61.8567	-60.7934	-58.1979	-56.1651	-54.7578	-53.9448	-53.6633	-53.9448	-54.6327
30.44	-70.0188	-63.1389	-63.1389	-61.8567	-60.7309	-58.2292	-56.2589	-54.6641	-53.9135	-53.5382	-53.9448	-54.6953
30.46	-69.9875	-63.2327	-63.1388	-61.7003	-60.5433	-58.1666	-56.2277	-54.5703	-53.8197	-53.5069	-53.9135	-54.6953
30.48	-70.0501	-63.1389	-63.1389	-61.7942	-60.5746	-58.1666	-56.4467	-54.6953	-53.8823	-53.4758	-54.0074	-54.8204
30.5	-69.9563	-63.2014	-63.0138	-61.6378	-60.5433	-58.0415	-56.4466	-54.539	-53.7885	-53.3819	-53.9136	-54.6954
30.52	-70.0188	-63.2014	-63.0451	-61.8567	-60.5745	-58.0102	-56.5404	-54.7266	-53.7885	-53.3819	-54.0386	-54.7266
30.54	-70.0501	-63.2014	-63.1076	-61.7942	-60.6059	-58.0728	-56.603	-54.8205	-53.851	-53.4757	-54.0387	-54.7579
30.56	-69.9875	-63.1389	-63.0763	-61.7941	-60.3556	-57.9789	-56.603	-54.6953	-53.7258	-53.4131	-54.0073	-54.7578
30.58	-69.9875	-63.1389	-63.045	-61.7628	-60.2618	-57.9476	-56.5404	-54.6328	-53.7884	-53.3819	-53.8822	-54.7892
30.6	-70.0501	-63.2014	-63.0764	-61.8567	-60.1993	-57.9165	-56.4779	-54.7579	-53.7885	-53.4758	-53.851	-54.7892
30.62	-69.9875	-63.3578	-62.9512	-61.8254	-60.0429	-57.7913	-56.3215	-54.664	-53.6946	-53.5382	-53.9135	-54.7579
30.64	-69.925	-63.2952	-62.7011	-61.6691	-59.9804	-57.635	-56.0713	-54.4764	-53.6946	-53.4757	-53.8823	-54.7266
30.66	-69.9875	-63.264	-62.92	-61.7941	-59.9803	-57.5724	-56.1026	-54.6015	-53.6633	-53.6946	-54.0699	-54.6953
30.68	-70.0501	-63.264	-63.0451	-61.8255	-60.0116	-57.7288	-56.1027	-54.3826	-53.7572	-53.7572	-54.1638	-54.7892
30.7	-70.0188	-63.264	-62.8887	-61.8255	-60.0116	-57.6662	-55.9775	-54.3826	-53.6946	-53.9135	-54.1637	-54.7267
30.72	-69.9875	-63.264	-62.8574	-61.7941	-59.9491	-57.5411	-55.9462	-54.3513	-53.6633	-53.8509	-54.1637	-54.7892
30.74	-70.0188	-63.2327	-62.92	-61.7003	-60.1054	-57.6349	-55.915	-54.3826	-53.7885	-53.8509	-54.1325	-54.9142
30.76	-69.9875	-63.2952	-62.9512	-61.669	-59.8866	-57.6349	-55.7898	-54.2888	-53.7571	-53.7259	-54.1324	-54.9767
30.78	-69.9875	-63.3265	-62.9512	-61.7941	-59.9178	-57.6662	-55.6647	-54.3826	-53.7259	-53.6321	-54.1636	-55.0393
30.8	-69.925	-63.4203	-62.92	-61.7004	-59.8866	-57.4161	-55.4771	-54.1324	-53.7572	-53.6321	-54.2263	-54.9455
30.82	-69.9563	-63.4516	-63.0138	-61.7317	-59.8241	-57.5099	-55.4459	-54.1638	-53.7884	-53.726	-54.2576	-55.0394
30.84	-69.9563	-63.4203	-62.9513	-61.763	-59.7615	-57.3535	-55.4459	-54.1012	-53.7259	-53.6008	-54.2576	-54.9768
30.86	-69.9563	-63.4203	-62.8888	-61.7004	-59.6052	-57.3848	-55.3208	-54.0699	-53.7572	-53.7572	-54.2576	-55.0394
30.88	-70.0188	-63.4516	-62.8887	-61.6691	-59.699	-57.3222	-55.352	-54.2263	-53.8822	-53.7259	-54.3514	-55.227
30.9	-70.0188	-63.264	-62.92	-61.7003	-59.6051	-57.3222	-55.3208	-54.0699	-53.851	-53.8197	-54.3827	-55.0393
30.92	-70.0501	-63.2952	-63.0138	-61.6066	-59.6676	-57.3223	-55.3834	-54.195	-53.8197	-53.851	-54.4452	-55.1332
30.94	-69.925	-63.2327	-62.8262	-61.4815	-59.6051	-57.1346	-55.4147	-54.0699	-53.7259	-53.8197	-54.3514	-55.0081
30.96	-70.0188	-63.2014	-63.0138	-61.4502	-59.5112	-57.072	-55.3834	-54.1637	-53.8197	-53.851	-54.4764	-55.0081
30.98	-69.9563	-63.1076	-62.8575	-61.2938	-59.3237	-57.1033	-55.3521	-54.1638	-53.8823	-53.8198	-54.3202	-55.0081
31	-70.0501	-63.0763	-62.92	-61.5128	-59.3549	-57.1658	-55.5397	-54.195	-53.8823	-53.8823	-54.6016	-55.0393
31.02	-70.0188	-63.1389	-62.9825	-61.4189	-59.4174	-57.0408	-55.5084	-54.2576	-53.6947	-53.7571	-54.539	-55.0081
31.04	-69.9875	-63.1076	-62.7949	-61.4188	-59.2611	-56.8218	-55.4145	-54.195	-53.7259	-53.7258	-54.3826	-55.0393
31.06	-70.0188	-63.1702	-62.7637	-61.4814	-59.2923	-56.8532	-55.3208	-54.2575	-53.6634	-53.7884	-54.4452	-55.0706
31.08	-70.0188	-63.1389	-62.7949	-61.544	-59.0735	-56.9782	-55.3834	-54.1949	-53.6946	-53.8822	-54.4451	-55.0706
31.1	-69.9875	-63.2327	-62.7323	-61.4815	-59.1985	-56.7905	-55.3521	-54.1324	-53.6633	-53.7571	-54.3514	-55.0706
31.12	-70.0188	-63.1702	-62.7636	-61.544	-59.0422	-56.6968	-55.3208	-54.0387	-53.7259	-53.7259	-54.5077	-55.0706
31.14	-70.0188	-63.2327	-62.701	-61.4814	-59.0422	-56.6968	-55.3521	-54.0386	-53.6633	-53.8197	-54.4452	-55.0706
31.16	-69.9563	-63.264	-62.6386	-61.2939	-59.0735	-56.7281	-55.2271	-53.9449	-53.6321	-53.6947	-54.4765	-55.0081
31.18	-69.9563	-63.2327	-62.6073	-61.2626	-58.8859	-56.6968	-55.1332	-53.9762	-53.5383	-53.6009	-54.5703	-55.0394
31.2	-69.9875	-63.2327	-62.6385	-61.1999	-58.8233	-56.6342	-55.0706	-54.0386	-53.5695	-53.7258	-54.5702	-55.2269
31.22	-70.0188	-63.2952	-62.5447	-61.2313	-58.9171	-56.7906	-55.0081	-54.1324	-53.6321	-53.6947	-54.6953	-55.1332
31.24	-70.0188	-63.3578	-62.5759	-61.0749	-58.7608	-56.5717	-54.9455	-54.0699	-53.6946	-53.6634	-54.7266	-55.1332
31.26	-69.9875	-63.2952	-62.357	-61.0123	-58.7607	-56.6655	-54.9768	-54.1011	-53.7259	-53.6634	-54.664	-55.0706
31.28	-69.9563	-63.2327	-62.3571	-60.9499	-58.5419	-56.5092	-54.8831	-54.0387	-53.507	-53.5383	-54.5078	-55.0707
31.3	-69.9875	-63.2952	-62.2632	-60.9498	-58.6356	-56.4153	-54.7892	-54.0699	-53.7572	-53.5695	-54.5389	-55.0393
31.32	-70.0188	-63.264	-62.2632	-60.8248	-58.5731	-56.4154	-54.8205	-54.1637	-53.6947	-53.6634	-54.6328	-55.0393
31.34	-70.0501	-63.264	-62.1694	-60.8561	-58.5419	-56.4467	-54.9142	-54.195	-53.7885	-53.7885	-54.6641	-55.1019
31.36	-70.0188	-63.2327	-62.0757	-60.8247	-58.4168	-56.2902	-54.7891	-54.1324	-53.7571	-53.7885	-54.6328	-55.1644
31.38	-70.0188	-63.264	-62.0131	-60.856	-58.3229	-56.259	-54.7891	-54.1637	-53.6946	-53.851	-54.6641	-55.1957
31.4	-70.0188	-63.2014	-61.9506	-60.7622	-58.1979	-56.2277	-54.7266	-54.0387	-53.7259	-53.7571	-54.7579	-55.227
31.42	-70.0188	-63.2327	-61.888	-60.8247	-58.2292	-56.1964	-54.7891	-53.9761	-53.6946	-53.9761	-54.664	-55.3208
31.44	-69.9875	-63.1076	-61.8254	-60.6996	-58.1979	-56.2276	-54.6328	-53.8822	-53.5069	-53.9135	-54.664	-55.2582
31.46	-69.9563	-63.1076	-61.6691	-60.5121	-58.1354	-56.1965	-54.5391	-53.7885	-53.4757	-53.8823	-54.6641	-55.2271
31.48	-69.9563	-63.0451	-61.7004	-60.4808	-58.0728	-56.3529	-54.6015	-53.7885	-53.382	-53.9136	-54.7266	-55.3521
31.5	-70.0188	-63.0763	-61.7003	-60.6058	-58.104	-56.5091	-54.6015	-53.851	-53.4444	-53.9761	-54.7579	-55.4458
31.52	-70.0188	-63.0451	-61.8567	-60.5745	-58.0102	-56.5404	-54.7266	-53.7885	-53.3819	-54.0386	-54.7266	-55.3834
31.54	-69.9563	-63.0138	-61.7004	-60.5121	-57.979	-56.5092	-54.7267	-53.7572	-53.3819	-53.9449	-54.6641	-55.3208
31.56	-69.9563	-63.0451	-61.7629	-60.3244	-57.9477	-56.5718	-54.6641	-53.6946	-53.3819	-53.9761	-54.7266	-55.3208
31.58	-69.9563	-63.0138	-61.7316	-60.2306	-57.9164	-56.5092	-54.6016	-53.7572	-53.3507	-53.851	-54.758	-55.4147
31.6	-69.9875	-63.0138	-61.7941	-60.1367	-57.8539	-56.4153	-54.6953	-53.7259	-53.4132	-53.7884	-54.7266	-55.5396
31.62	-70.0501	-63.0138	-61.888	-60.1055	-57.8539	-56.3841	-54.7266	-53.7572	-53.6008	-53.9761	-54.8205	-55.5397
31.64	-70.0813	-62.8574	-61.8254	-60.1367	-57.7913	-56.2276	-54.6327	-53.8509	-53.632	-54.0386	-54.8829	-55.6648
31.66	-69.9875	-62.92	-61.7941	-59.9803	-57.5724	-56.1026	-54.6015	-53.6633	-53.6946	-54.0699	-54.6953	-55.571
31.68	-69.9875	-62.9825	-61.7629	-59.949	-57.6662	-56.0401	-54.32	-53.6946	-53.6946	-54.1012	-54.7266	-55.4771
31.7	-69.9875	-62.8574	-61.7942	-59.9803	-57.6349	-55.9462	-54.3513	-53.6633	-53.8822	-54.1324	-54.6954	-55.4771
31.72	-70.0188	-62.8887	-61.8254	-59.9804	-57.5724	-55.9775	-54.3826	-53.6946	-53.8822	-54.195	-54.8205	-55.4459
31.74	-70.0188	-62.92	-61.7003	-60.1054	-57.6349	-55.915	-54.3826	-53.7885	-53.8509	-54.1325	-54.9142	-55.6022
31.76	-69.9563	-62.92	-61.6378	-59.8554	-57.6037	-55.7586	-54.2576	-53.7259	-53.6947	-54.1012	-54.9455	-55.4147
31.78	-69.9563	-62.92	-61.7629	-59.8866	-57.635	-55.6335	-54.3514	-53.6947	-53.6009	-54.1324	-55.0081	-55.5398
31.8	-69.9563	-62.9513	-61.7317	-59.9179	-57.4474	-55.5084	-54.1637	-53.7885	-53.6634	-54.2576	-54.9768	-55.4459
31.82	-69.9563	-63.0138	-61.7317	-59.8241	-57.5099	-55.4459	-54.1638	-53.7884	-53.726	-54.2576	-55.0394	-55.5397
31.84	-69.9875	-62.9825	-61.7942	-59.7927	-57.3847	-55.4771	-54.1324	-53.7571	-53.632	-54.2888	-55.008	-55.6022
31.86	-70.0188	-62.9513	-61.7629	-59.6677	-57.4473	-55.3833	-54.1324	-53.8197	-53.8197	-54.3201	-55.1019	-55.6022
31.88	-70.0188	-62.8887	-61.6691	-59.699	-57.3222	-55.352	-54.2263	-53.8822	-53.7259	-54.3514	-55.227	-55.6648
31.9	-69.9875	-62.8887	-61.669	-59.5738	-57.2909	-55.2895	-54.0386	-53.8197	-53.7884	-54.3514	-55.008	-55.6022
31.92	-69.9563	-62.92	-61.5128	-59.5738	-57.2285	-55.2896	-54.1012	-53.7259	-53.7572	-54.3514	-55.0394	-55.6335
31.94	-70.0813	-62.9825	-61.6378	-59.7614	-57.2909	-55.571	-54.2262	-53.8822	-53.976	-54.5077	-55.1644	-55.8211
31.96	-70.0188	-63.0138	-61.4502	-59.5112	-57.072	-55.3834	-54.1637	-53.8197	-53.851	-54.4764	-55.0081	-55.8212
31.98	-70.0501	-62.9513	-61.3876	-59.4175	-57.1971	-55.4459	-54.2576	-53.9761	-53.9136	-54.414	-55.1019	-55.7899
32	-69.9875	-62.8574	-61.4502	-59.2923	-57.1032	-55.4771	-54.1324	-53.8197	-53.8197	-54.539	-54.9767	-55.7273
32.02	-69.9563	-62.92	-61.3564	-59.3549	-56.9783	-55.4459	-54.1951	-53.6322	-53.6946	-54.4765	-54.9456	-55.7274
32.04	-70.0188	-62.8262	-61.4501	-59.2924	-56.8531	-55.4458	-54.2263	-53.7572	-53.7571	-54.4139	-55.0706	-55.8837
32.06	-70.0813	-62.8262	-61.5439	-59.3548	-56.9157	-55.3833	-54.32	-53.7259	-53.8509	-54.5077	-55.1331	-55.8524
32.08	-69.9875	-62.7636	-61.5127	-59.0422	-56.9469	-55.3521	-54.1636	-53.6633	-53.8509	-54.4138	-55.0393	-55.7273
32.1	-69.9875	-62.7323	-61.4815	-59.1985	-56.7905	-55.3521	-54.1324	-53.6633	-53.7571	-54.3514	-55.0706	-55.8211
32.12	-70.0188	-62.7636	-61.544	-59.0422	-56.6968	-55.3208	-54.0387	-53.7259	-53.7259	-54.5077	-55.0706	-55.8524
32.14	-70.0501	-62.7323	-61.5127	-59.0735	-56.7281	-55.3834	-54.0699	-53.6946	-53.851	-54.4765	-55.1019	-55.915
32.16	-70.0188	-62.7011	-61.3564	-59.136	-56.7906	-55.2896	-54.0074	-53.6946	-53.7572	-54.539	-55.0706	-55.8837
32.18	-69.9563	-62.6073	-61.2626	-58.8859	-56.6968	-55.1332	-53.9762	-53.5383	-53.6009	-54.5703	-55.0394	-55.8212
32.2	-69.9563	-62.6073	-61.1687	-58.7921	-56.603	-55.0394	-54.0074	-53.5383	-53.6946	-54.539	-55.1957	-55.7586
32.22	-70.0188	-62.5447	-61.2313	-58.9171	-56.7906	-55.0081	-54.1324	-53.6321	-53.6947	-54.6953	-55.1332	-55.7586
32.24	-69.9563	-62.5134	-61.0124	-58.6983	-56.5092	-54.883	-54.0074	-53.6321	-53.6009	-54.6641	-55.0707	-55.7274
32.26	-70.0501	-62.4196	-61.0749	-58.8233	-56.7281	-55.0394	-54.1637	-53.7885	-53.726	-54.7266	-55.1332	-55.7899
32.28	-70.0188	-62.4196	-61.0124	-58.6044	-56.5717	-54.9456	-54.1012	-53.5695	-53.6008	-54.5703	-55.1332	-55.6961
32.3	-70.0188	-62.2945	-60.9811	-58.6669	-56.4466	-54.8205	-54.1012	-53.7885	-53.6008	-54.5702	-55.0706	-55.7586
32.32	-69.9563	-62.2007	-60.7623	-58.5106	-56.3529	-54.758	-54.1012	-53.6322	-53.6009	-54.5703	-54.9768	-55.571
32.34	-70.0501	-62.1694	-60.8561	-58.5419	-56.4467	-54.9142	-54.195	-53.7885	-53.7885	-54.6641	-55.1019	-55.6961
32.36	-69.9875	-62.0444	-60.7934	-58.3855	-56.2589	-54.7578	-54.1011	-53.7258	-53.7572	-54.6015	-55.1331	-55.6648
32.38	-70.0188	-62.0131	-60.856	-58.3229	-56.259	-54.7891	-54.1637	-53.6946	-53.851	-54.6641	-55.1957	-55.7273
32.4	-70.0813	-62.0131	-60.8247	-58.2604	-56.2902	-54.7891	-54.1012	-53.7884	-53.8196	-54.8204	-55.2895	-55.7899
32.42	-70.0188	-61.888	-60.8247	-58.2292	-56.1964	-54.7891	-53.9761	-53.6946	-53.9761	-54.664	-55.3208	-55.7899
32.44	-70.0188	-61.8567	-60.7309	-58.2292	-56.2589	-54.6641	-53.9135	-53.5382	-53.9448	-54.6953	-55.2895	-55.6961
32.46	-70.0188	-61.7316	-60.5746	-58.1979	-56.259	-54.6016	-53.851	-53.5382	-53.9448	-54.7266	-55.2896	-55.7586
32.48	-69.9875	-61.7316	-60.512	-58.104	-56.3841	-54.6327	-53.8197	-53.4132	-53.9448	-54.7578	-55.3833	-55.7273
32.5	-70.0501	-61.7316	-60.6371	-58.1353	-56.5404	-54.6328	-53.8823	-53.4757	-54.0074	-54.7892	-55.4771	-55.8211
32.52	-69.9563	-61.7942	-60.512	-57.9477	-56.4779	-54.6641	-53.726	-53.3194	-53.9761	-54.6641	-55.3209	-55.6336
32.54	-69.9875	-61.7316	-60.5433	-58.0102	-56.5404	-54.7579	-53.7884	-53.4131	-53.9761	-54.6953	-55.352	-55.7586
32.56	-70.0188	-61.8254	-60.3869	-58.0102	-56.6343	-54.7266	-53.7571	-53.4444	-54.0386	-54.7891	-55.3833	-55.7899
32.58	-70.0501	-61.8254	-60.3244	-58.0102	-56.603	-54.6954	-53.851	-53.4445	-53.9448	-54.8518	-55.5085	-55.915
32.6	-70.0501	-61.8567	-60.1993	-57.9165	-56.4779	-54.7579	-53.7885	-53.4758	-53.851	-54.7892	-55.6022	-55.915
32.62	-69.9875	-61.8254	-60.0429	-57.7913	-56.3215	-54.664	-53.6946	-53.5382	-53.9135	-54.7579	-55.4771	-55.9149
32.64	-70.1126	-61.8567	-60.168	-57.8226	-56.2589	-54.664	-53.8822	-53.6633	-54.0699	-54.9142	-55.6961	-56.0713
32.66	-70.0501	-61.8567	-60.0429	-57.635	-56.1652	-54.6641	-53.7259	-53.7572	-54.1325	-54.7579	-55.6336	-56.0401
32.68	-70.0188	-61.7942	-59.9803	-57.6975	-56.0714	-54.3513	-53.7259	-53.7259	-54.1325	-54.7579	-55.5084	-56.04
32.7	-69.9875	-61.7942	-59.9803	-57.6349	-55.9462	-54.3513	-53.6633	-53.8822	-54.1324	-54.6954	-55.4771	-56.1651
32.72	-69.9563	-61.7629	-59.9179	-57.5099	-55.915	-54.3201	-53.6321	-53.8197	-54.1325	-54.758	-55.3834	-56.0401
32.74	-70.0501	-61.7316	-60.1367	-57.6662	-55.9463	-54.4139	-53.8198	-53.8822	-54.1638	-54.9455	-55.6335	-55.9463
32.76	-70.0501	-61.7316	-59.9492	-57.6975	-55.8524	-54.3514	-53.8197	-53.7885	-54.195	-55.0393	-55.5085	-56.0714
32.78	-70.0188	-61.8254	-59.9491	-57.6975	-55.696	-54.4139	-53.7572	-53.6634	-54.1949	-55.0706	-55.6023	-56.0088
32.8	-70.0188	-61.7942	-59.9804	-57.5099	-55.5709	-54.2262	-53.851	-53.7259	-54.3201	-55.0393	-55.5084	-56.1026
32.82	-70.0188	-61.7942	-59.8866	-57.5724	-55.5084	-54.2263	-53.8509	-53.7885	-54.3201	-55.1019	-55.6022	-56.0713
32.84	-69.9875	-61.7942	-59.7927	-57.3847	-55.4771	-54.1324	-53.7571	-53.632	-54.2888	-55.008	-55.6022	-56.0401
32.86	-70.0501	-61.7942	-59.699	-57.4786	-55.4146	-54.1637	-53.851	-53.851	-54.3514	-55.1332	-55.6335	-56.1026
32.88	-70.0188	-61.6691	-59.699	-57.3222	-55.352	-54.2263	-53.8822	-53.7259	-54.3514	-55.227	-55.6648	-56.1026
32.9	-69.9563	-61.6378	-59.5426	-57.2597	-55.2583	-54.0074	-53.7885	-53.7572	-54.3202	-54.9768	-55.571	-56.1652
32.92	-70.0188	-61.5753	-59.6363	-57.291	-55.3521	-54.1637	-53.7884	-53.8197	-54.4139	-55.1019	-55.696	-56.1339
32.94	-69.9875	-61.544	-59.6676	-57.1971	-55.4772	-54.1324	-53.7884	-53.8822	-54.4139	-55.0706	-55.7273	-56.0088
32.96	-70.0188	-61.4502	-59.5112	-57.072	-55.3834	-54.1637	-53.8197	-53.851	-54.4764	-55.0081	-55.8212	-56.1026
32.98	-70.0501	-61.3876	-59.4175	-57.1971	-55.4459	-54.2576	-53.9761	-53.9136	-54.414	-55.1019	-55.7899	-56.0714
33	-69.9875	-61.4502	-59.2923	-57.1032	-55.4771	-54.1324	-53.8197	-53.8197	-54.539	-54.9767	-55.7273	-55.9149
33.02	-70.0501	-61.4502	-59.4487	-57.0721	-55.5397	-54.2889	-53.726	-53.7884	-54.5703	-55.0394	-55.8212	-56.1339
33.04	-70.0501	-61.4814	-59.3237	-56.8844	-55.4771	-54.2576	-53.7885	-53.7884	-54.4452	-55.1019	-55.915	-55.9775
33.06	-70.0188	-61.4814	-59.2923	-56.8532	-55.3208	-54.2575	-53.6634	-53.7884	-54.4452	-55.0706	-55.7899	-56.0088
33.08	-70.0188	-61.544	-59.0735	-56.9782	-55.3834	-54.1949	-53.6946	-53.8822	-54.4451	-55.0706	-55.7586	-56.04
33.1	-70.0813	-61.5753	-59.2923	-56.8843	-55.4459	-54.2262	-53.7571	-53.8509	-54.4452	-55.1644	-55.9149	-56.0713
33.12	-70.0188	-61.544	-59.0422	-56.6968	-55.3208	-54.0387	-53.7259	-53.7259	-54.5077	-55.0706	-55.8524	-56.0401
33.14	-70.0188	-61.4814	-59.0422	-56.6968	-55.3521	-54.0386	-53.6633	-53.8197	-54.4452	-55.0706	-55.8837	-56.1339
33.16	-70.0188	-61.3564	-59.136	-56.7906	-55.2896	-54.0074	-53.6946	-53.7572	-54.539	-55.0706	-55.8837	-56.259
33.18	-69.9875	-61.2938	-58.9171	-56.728	-55.1644	-54.0074	-53.5695	-53.6321	-54.6015	-55.0706	-55.8524	-56.4153
33.2	-69.9563	-61.1687	-58.7921	-56.603	-55.0394	-54.0074	-53.5383	-53.6946	-54.539	-55.1957	-55.7586	-56.3841
33.22	-70.0188	-61.2313	-58.9171	-56.7906	-55.0081	-54.1324	-53.6321	-53.6947	-54.6953	-55.1332	-55.7586	-56.4466
33.24	-70.0501	-61.1062	-58.7921	-56.603	-54.9768	-54.1012	-53.7259	-53.6947	-54.7579	-55.1645	-55.8212	-56.4779
33.26	-70.0188	-61.0436	-58.792	-56.6968	-55.0081	-54.1324	-53.7572	-53.6947	-54.6953	-55.1019	-55.7586	-56.6342
33.28	-70.0188	-61.0124	-58.6044	-56.5717	-54.9456	-54.1012	-53.5695	-53.6008	-54.5703	-55.1332	-55.6961	-56.6655
33.3	-70.0188	-60.9811	-58.6669	-56.4466	-54.8205	-54.1012	-53.7885	-53.6008	-54.5702	-55.0706	-55.7586	-56.7906
33.32	-70.0813	-60.8873	-58.6356	-56.4779	-54.883	-54.2262	-53.7572	-53.7259	-54.6953	-55.1018	-55.696	-56.7906
33.34	-69.9875	-60.7935	-58.4793	-56.3841	-54.8516	-54.1324	-53.7259	-53.7259	-54.6015	-55.0393	-55.6335	-56.6655
33.36	-70.0188	-60.8247	-58.4168	-56.2902	-54.7891	-54.1324	-53.7571	-53.7885	-54.6328	-55.1644	-55.6961	-56.7281
33.38	-69.9563	-60.7935	-58.2604	-56.1965	-54.7266	-54.1012	-53.6321	-53.7885	-54.6016	-55.1332	-55.6648	-56.6968
33.4	-70.0501	-60.7935	-58.2292	-56.259	-54.7579	-54.07	-53.7572	-53.7884	-54.7892	-55.2583	-55.7587	-57.0408
33.42	-69.9563	-60.7622	-58.1667	-56.1339	-54.7266	-53.9136	-53.6321	-53.9136	-54.6015	-55.2583	-55.7274	-56.7907
33.44	-69.9875	-60.6996	-58.1979	-56.2276	-54.6328	-53.8822	-53.5069	-53.9135	-54.664	-55.2582	-55.6648	-56.7906
33.46	-70.0188	-60.5746	-58.1979	-56.259	-54.6016	-53.851	-53.5382	-53.9448	-54.7266	-55.2896	-55.7586	-56.9782
33.48	-70.0188	-60.5433	-58.1353	-56.4154	-54.664	-53.851	-53.4445	-53.9761	-54.7891	-55.4146	-55.7586	-56.8532
33.5	-69.9563	-60.5433	-58.0415	-56.4466	-54.539	-53.7885	-53.3819	-53.9136	-54.6954	-55.3833	-55.7273	-56.8219
33.52	-69.9563	-60.512	-57.9477	-56.4779	-54.6641	-53.726	-53.3194	-53.9761	-54.6641	-55.3209	-55.6336	-56.8532
33.54	-69.9875	-60.5433	-58.0102	-56.5404	-54.7579	-53.7884	-53.4131	-53.9761	-54.6953	-55.352	-55.7586	-56.8844
33.56	-69.9875	-60.3556	-57.9789	-56.603	-54.6953	-53.7258	-53.4131	-54.0073	-54.7578	-55.352	-55.7586	-56.8844
33.58	-70.0188	-60.2931	-57.9789	-56.5717	-54.6641	-53.8197	-53.4132	-53.9135	-54.8205	-55.4772	-55.8837	-56.9469
33.6	-69.9875	-60.1367	-57.8539	-56.4153	-54.6953	-53.7259	-53.4132	-53.7884	-54.7266	-55.5396	-55.8524	-56.8844
33.62	-70.0501	-60.1055	-57.8539	-56.3841	-54.7266	-53.7572	-53.6008	-53.9761	-54.8205	-55.5397	-55.9775	-56.9157
33.64	-70.0501	-60.1055	-57.7601	-56.1964	-54.6015	-53.8197	-53.6008	-54.0074	-54.8517	-55.6336	-56.0088	-56.8532
33.66	-70.0501	-60.0429	-57.635	-56.1652	-54.6641	-53.7259	-53.7572	-54.1325	-54.7579	-55.6336	-56.0401	-56.9157
33.68	-70.0501	-60.0116	-57.7288	-56.1027	-54.3826	-53.7572	-53.7572	-54.1638	-54.7892	-55.5397	-56.0713	-56.6968
33.7	-70.0501	-60.0429	-57.6975	-56.0088	-54.4139	-53.7259	-53.9448	-54.195	-54.758	-55.5397	-56.2277	-56.8845
33.72	-70.0813	-60.0429	-57.6349	-56.04	-54.4451	-53.7571	-53.9447	-54.2575	-54.883	-55.5084	-56.1651	-56.9469
33.74	-69.9563	-60.0429	-57.5724	-55.8525	-54.3201	-53.726	-53.7884	-54.07	-54.8517	-55.5397	-55.8525	-56.8219
33.76	-69.9875	-59.8866	-57.6349	-55.7898	-54.2888	-53.7571	-53.7259	-54.1324	-54.9767	-55.4459	-56.0088	-56.7593
33.78	-70.0188	-59.9491	-57.6975	-55.696	-54.4139	-53.7572	-53.6634	-54.1949	-55.0706	-55.6023	-56.0088	-56.8844
33.8	-69.925	-59.8866	-57.4161	-55.4771	-54.1324	-53.7572	-53.6321	-54.2263	-54.9455	-55.4146	-56.0088	-56.8219
33.82	-69.9875	-59.8553	-57.5411	-55.4771	-54.195	-53.8196	-53.7572	-54.2888	-55.0706	-55.5709	-56.04	-56.8218
33.84	-69.9875	-59.7927	-57.3847	-55.4771	-54.1324	-53.7571	-53.632	-54.2888	-55.008	-55.6022	-56.0401	-56.9157
33.86	-69.9875	-59.6364	-57.416	-55.352	-54.1011	-53.7884	-53.7884	-54.2888	-55.0706	-55.5709	-56.04	-57.0095
33.88	-69.9875	-59.6677	-57.2909	-55.3207	-54.195	-53.8509	-53.6946	-54.3201	-55.1957	-55.6335	-56.0713	-56.9782
33.9	-69.9563	-59.5426	-57.2597	-55.2583	-54.0074	-53.7885	-53.7572	-54.3202	-54.9768	-55.571	-56.1652	-56.947
33.92	-69.9563	-59.5738	-57.2285	-55.2896	-54.1012	-53.7259	-53.7572	-54.3514	-55.0394	-55.6335	-56.0714	-56.9158
33.94	-69.9563	-59.6364	-57.1659	-55.446	-54.1012	-53.7572	-53.851	-54.3827	-55.0394	-55.6961	-55.9776	-57.0408
33.96	-69.9563	-59.4487	-57.0095	-55.3209	-54.1012	-53.7572	-53.7885	-54.4139	-54.9456	-55.7587	-56.0401	-57.1033
33.98	-69.9875	-59.3549	-57.1345	-55.3833	-54.195	-53.9135	-53.851	-54.3514	-55.0393	-55.7273	-56.0088	-57.072
34	-70.0501	-59.3549	-57.1658	-55.5397	-54.195	-53.8823	-53.8823	-54.6016	-55.0393	-55.7899	-55.9775	-57.1346
34.02	-69.9563	-59.3549	-56.9783	-55.4459	-54.1951	-53.6322	-53.6946	-54.4765	-54.9456	-55.7274	-56.0401	-57.1033
34.04	-69.9875	-59.2611	-56.8218	-55.4145	-54.195	-53.7259	-53.7258	-54.3826	-55.0393	-55.8524	-55.9149	-57.1346
34.06	-69.9563	-59.2298	-56.7907	-55.2583	-54.195	-53.6009	-53.7259	-54.3827	-55.0081	-55.7274	-55.9463	-57.1347
34.08	-70.0188	-59.0735	-56.9782	-55.3834	-54.1949	-53.6946	-53.8822	-54.4451	-55.0706	-55.7586	-56.04	-57.1033
34.1	-69.9563	-59.1673	-56.7593	-55.3209	-54.1012	-53.6321	-53.7259	-54.3202	-55.0394	-55.7899	-55.9463	-57.0721
34.12	-70.0501	-59.0735	-56.7281	-55.3521	-54.07	-53.7572	-53.7572	-54.539	-55.1019	-55.8837	-56.0714	-57.1033
34.14	-69.9563	-58.9797	-56.6343	-55.2896	-53.9761	-53.6008	-53.7572	-54.3827	-55.0081	-55.8212	-56.0714	-57.1347
34.16	-69.925	-59.0422	-56.6968	-55.1958	-53.9136	-53.6008	-53.6634	-54.4452	-54.9768	-55.7899	-56.1652	-57.0408
34.18	-69.9875	-58.9171	-56.728	-55.1644	-54.0074	-53.5695	-53.6321	-54.6015	-55.0706	-55.8524	-56.4153	-56.9469
34.2	-70.0188	-58.8546	-56.6655	-55.1019	-54.0699	-53.6008	-53.7571	-54.6015	-55.2582	-55.8211	-56.4466	-57.072
34.22	-69.9563	-58.8546	-56.7281	-54.9456	-54.0699	-53.5696	-53.6322	-54.6328	-55.0707	-55.6961	-56.3841	-57.0095
34.24	-69.9875	-58.7295	-56.5404	-54.9142	-54.0386	-53.6633	-53.6321	-54.6953	-55.1019	-55.7586	-56.4153	-57.0407
34.26	-69.9563	-58.7295	-56.6343	-54.9456	-54.0699	-53.6947	-53.6322	-54.6328	-55.0394	-55.6961	-56.5717	-56.9783
34.28	-70.0813	-58.6669	-56.6342	-55.0081	-54.1637	-53.632	-53.6633	-54.6328	-55.1957	-55.7586	-56.728	-57.2283
34.3	-69.925	-58.5731	-56.3528	-54.7267	-54.0074	-53.6947	-53.507	-54.4764	-54.9768	-55.6648	-56.6968	-57.0408
34.32	-69.9563	-58.5106	-56.3529	-54.758	-54.1012	-53.6322	-53.6009	-54.5703	-54.9768	-55.571	-56.6656	-57.1972
34.34	-69.9875	-58.4793	-56.3841	-54.8516	-54.1324	-53.7259	-53.7259	-54.6015	-55.0393	-55.6335	-56.6655	-57.1658
34.36	-70.0188	-58.4168	-56.2902	-54.7891	-54.1324	-53.7571	-53.7885	-54.6328	-55.1644	-55.6961	-56.7281	-57.4473
34.38	-70.0501	-58.3542	-56.2903	-54.8204	-54.195	-53.7259	-53.8823	-54.6954	-55.227	-55.7586	-56.7906	-57.3535
34.4	-70.0188	-58.1979	-56.2277	-54.7266	-54.0387	-53.7259	-53.7571	-54.7579	-55.227	-55.7274	-57.0095	-57.2284
34.42	-69.9875	-58.1979	-56.1651	-54.7578	-53.9448	-53.6633	-53.9448	-54.6327	-55.2895	-55.7586	-56.8219	-57.2284
34.44	-69.9875	-58.1979	-56.2276	-54.6328	-53.8822	-53.5069	-53.9135	-54.664	-55.2582	-55.6648	-56.7906	-57.1971
34.46	-70.0188	-58.1979	-56.259	-54.6016	-53.851	-53.5382	-53.9448	-54.7266	-55.2896	-55.7586	-56.9782	-57.291
34.48	-69.9875	-58.104	-56.3841	-54.6327	-53.8197	-53.4132	-53.9448	-54.7578	-55.3833	-55.7273	-56.8219	-57.416
34.5	-70.0188	-58.104	-56.5091	-54.6015	-53.851	-53.4444	-53.9761	-54.7579	-55.4458	-55.7898	-56.8844	-57.3535
34.52	-70.0188	-58.0102	-56.5404	-54.7266	-53.7885	-53.3819	-54.0386	-54.7266	-55.3834	-55.6961	-56.9157	-57.3535
34.54	-69.9875	-58.0102	-56.5404	-54.7579	-53.7884	-53.4131	-53.9761	-54.6953	-55.352	-55.7586	-56.8844	-57.2909
34.56	-69.9563	-57.9477	-56.5718	-54.6641	-53.6946	-53.3819	-53.9761	-54.7266	-55.3208	-55.7274	-56.8532	-57.3848
34.58	-69.925	-57.8851	-56.4779	-54.5703	-53.7259	-53.3194	-53.8197	-54.7267	-55.3834	-55.7899	-56.8531	-57.3847
34.6	-69.9875	-57.8539	-56.4153	-54.6953	-53.7259	-53.4132	-53.7884	-54.7266	-55.5396	-55.8524	-56.8844	-57.4473
34.62	-69.9875	-57.7913	-56.3215	-54.664	-53.6946	-53.5382	-53.9135	-54.7579	-55.4771	-55.9149	-56.8531	-57.5099
34.64	-70.0188	-57.7288	-56.1651	-54.5702	-53.7884	-53.5695	-53.9761	-54.8204	-55.6023	-55.9775	-56.8219	-57.5412
34.66	-70.1126	-57.6975	-56.2277	-54.7266	-53.7884	-53.8197	-54.195	-54.8204	-55.6961	-56.1026	-56.9782	-57.6975
34.68	-70.0188	-57.6975	-56.0714	-54.3513	-53.7259	-53.7259	-54.1325	-54.7579	-55.5084	-56.04	-56.6655	-57.6349
34.7	-70.0501	-57.6975	-56.0088	-54.4139	-53.7259	-53.9448	-54.195	-54.758	-55.5397	-56.2277	-56.8845	-57.7287
34.72	-70.0501	-57.6037	-56.0088	-54.4139	-53.7259	-53.9135	-54.2263	-54.8518	-55.4772	-56.1339	-56.9157	-57.7914
34.74	-70.0501	-57.6662	-55.9463	-54.4139	-53.8198	-53.8822	-54.1638	-54.9455	-55.6335	-55.9463	-56.9157	-57.6663
34.76	-69.9875	-57.6349	-55.7898	-54.2888	-53.7571	-53.7259	-54.1324	-54.9767	-55.4459	-56.0088	-56.7593	-57.6036
34.78	-70.0188	-57.6975	-55.696	-54.4139	-53.7572	-53.6634	-54.1949	-55.0706	-55.6023	-56.0088	-56.8844	-57.7913
34.8	-70.0813	-57.5724	-55.6334	-54.2887	-53.9135	-53.7884	-54.3826	-55.1018	-55.5709	-56.1651	-56.9782	-57.8538
34.82	-69.9875	-57.5411	-55.4771	-54.195	-53.8196	-53.7572	-54.2888	-55.0706	-55.5709	-56.04	-56.8218	-57.6349
34.84	-70.0188	-57.416	-55.5084	-54.1637	-53.7884	-53.6633	-54.3201	-55.0393	-55.6335	-56.0714	-56.947	-57.635
34.86	-69.9875	-57.416	-55.352	-54.1011	-53.7884	-53.7884	-54.2888	-55.0706	-55.5709	-56.04	-57.0095	-57.6975
34.88	-70.0501	-57.3535	-55.3833	-54.2576	-53.9135	-53.7572	-54.3827	-55.2583	-55.6961	-56.1339	-57.0408	-57.7601
34.9	-70.0188	-57.3222	-55.3208	-54.0699	-53.851	-53.8197	-54.3827	-55.0393	-55.6335	-56.2277	-57.0095	-57.6663
34.92	-70.0188	-57.291	-55.3521	-54.1637	-53.7884	-53.8197	-54.4139	-55.1019	-55.696	-56.1339	-56.9783	-57.6975
34.94	-69.9875	-57.1971	-55.4772	-54.1324	-53.7884	-53.8822	-54.4139	-55.0706	-55.7273	-56.0088	-57.072	-57.6975
34.96	-70.0188	-57.072	-55.3834	-54.1637	-53.8197	-53.851	-54.4764	-55.0081	-55.8212	-56.1026	-57.1658	-57.7287
34.98	-69.9563	-57.1033	-55.3521	-54.1638	-53.8823	-53.8198	-54.3202	-55.0081	-55.6961	-55.9776	-57.0408	-57.7288
35	-69.9563	-57.072	-55.4459	-54.1012	-53.7885	-53.7885	-54.5078	-54.9455	-55.6961	-55.8837	-57.0408	-57.6976
35.02	-69.9875	-57.0095	-55.4771	-54.2263	-53.6634	-53.7258	-54.5077	-54.9768	-55.7586	-56.0713	-57.1345	-57.7287
35.04	-70.0501	-56.8844	-55.4771	-54.2576	-53.7885	-53.7884	-54.4452	-55.1019	-55.915	-55.9775	-57.1972	-57.8538
35.06	-70.0813	-56.9157	-55.3833	-54.32	-53.7259	-53.8509	-54.5077	-55.1331	-55.8524	-56.0713	-57.2597	-57.8225
35.08	-69.9563	-56.9157	-55.3209	-54.1324	-53.6321	-53.8197	-54.3826	-55.0081	-55.6961	-55.9775	-57.0408	-57.7601
35.1	-69.9563	-56.7593	-55.3209	-54.1012	-53.6321	-53.7259	-54.3202	-55.0394	-55.7899	-55.9463	-57.0721	-57.6976
35.12	-70.0188	-56.6968	-55.3208	-54.0387	-53.7259	-53.7259	-54.5077	-55.0706	-55.8524	-56.0401	-57.072	-57.8539
35.14	-70.0501	-56.7281	-55.3834	-54.0699	-53.6946	-53.851	-54.4765	-55.1019	-55.915	-56.1652	-57.2285	-57.8852
35.16	-69.9563	-56.7281	-55.2271	-53.9449	-53.6321	-53.6947	-54.4765	-55.0081	-55.8212	-56.1965	-57.0721	-57.8539
35.18	-70.0188	-56.7593	-55.1957	-54.0387	-53.6008	-53.6634	-54.6328	-55.1019	-55.8837	-56.4466	-56.9782	-57.9164
35.2	-69.9875	-56.6342	-55.0706	-54.0386	-53.5695	-53.7258	-54.5702	-55.2269	-55.7898	-56.4153	-57.0407	-57.8539
35.22	-69.9563	-56.7281	-54.9456	-54.0699	-53.5696	-53.6322	-54.6328	-55.0707	-55.6961	-56.3841	-57.0095	-57.8851
35.24	-70.0501	-56.603	-54.9768	-54.1012	-53.7259	-53.6947	-54.7579	-55.1645	-55.8212	-56.4779	-57.1033	-58.0102
35.26	-69.9875	-56.6655	-54.9768	-54.1011	-53.7259	-53.6634	-54.664	-55.0706	-55.7273	-56.6029	-57.0095	-57.8538
35.28	-69.9875	-56.5404	-54.9143	-54.0699	-53.5382	-53.5695	-54.539	-55.1019	-55.6648	-56.6342	-57.1345	-57.9164
35.3	-70.0813	-56.5091	-54.883	-54.1637	-53.851	-53.6633	-54.6327	-55.1331	-55.8211	-56.8531	-57.1971	-58.0102
35.32	-69.9875	-56.3841	-54.7892	-54.1324	-53.6634	-53.6321	-54.6015	-55.008	-55.6022	-56.6968	-57.2284	-57.9477
35.34	-69.9875	-56.3841	-54.8516	-54.1324	-53.7259	-53.7259	-54.6015	-55.0393	-55.6335	-56.6655	-57.1658	-57.8538
35.36	-70.0188	-56.2902	-54.7891	-54.1324	-53.7571	-53.7885	-54.6328	-55.1644	-55.6961	-56.7281	-57.4473	-57.9164
35.38	-70.0188	-56.259	-54.7891	-54.1637	-53.6946	-53.851	-54.6641	-55.1957	-55.7273	-56.7593	-57.3222	-57.979
35.4	-69.9875	-56.1964	-54.6953	-54.0074	-53.6946	-53.7258	-54.7266	-55.1957	-55.6961	-56.9782	-57.1971	-57.8225
35.42	-70.0188	-56.1964	-54.7891	-53.9761	-53.6946	-53.9761	-54.664	-55.3208	-55.7899	-56.8532	-57.2597	-58.1041
35.44	-70.0501	-56.2902	-54.6954	-53.9448	-53.5695	-53.9761	-54.7266	-55.3208	-55.7274	-56.8532	-57.2597	-58.2291
35.46	-70.0813	-56.3215	-54.6641	-53.9135	-53.6007	-54.0073	-54.7891	-55.3521	-55.8211	-57.0407	-57.3535	-58.3542
35.48	-69.9875	-56.3841	-54.6327	-53.8197	-53.4132	-53.9448	-54.7578	-55.3833	-55.7273	-56.8219	-57.416	-58.4167
35.5	-70.0501	-56.5404	-54.6328	-53.8823	-53.4757	-54.0074	-54.7892	-55.4771	-55.8211	-56.9157	-57.3848	-58.7295
35.52	-70.0501	-56.5717	-54.7579	-53.8198	-53.4132	-54.0699	-54.7579	-55.4147	-55.7274	-56.947	-57.3848	-58.7608
35.54	-70.0188	-56.5717	-54.7892	-53.8197	-53.4444	-54.0074	-54.7266	-55.3833	-55.7899	-56.9157	-57.3222	-58.792
35.56	-69.9875	-56.603	-54.6953	-53.7258	-53.4131	-54.0073	-54.7578	-55.352	-55.7586	-56.8844	-57.416	-58.6982
35.58	-69.9875	-56.5404	-54.6328	-53.7884	-53.3819	-53.8822	-54.7892	-55.4459	-55.8524	-56.9156	-57.4472	-58.6669
35.6	-70.0188	-56.4466	-54.7266	-53.7572	-53.4445	-53.8197	-54.7579	-55.5709	-55.8837	-56.9157	-57.4786	-58.6669
35.62	-70.0188	-56.3528	-54.6953	-53.7259	-53.5695	-53.9448	-54.7892	-55.5084	-55.9462	-56.8844	-57.5412	-58.5106
35.64	-70.0501	-56.1964	-54.6015	-53.8197	-53.6008	-54.0074	-54.8517	-55.6336	-56.0088	-56.8532	-57.5725	-58.4793
35.66	-70.0188	-56.1339	-54.6328	-53.6946	-53.7259	-54.1012	-54.7266	-55.6023	-56.0088	-56.8844	-57.6037	-58.2604
35.68	-69.9875	-56.0401	-54.32	-53.6946	-53.6946	-54.1012	-54.7266	-55.4771	-56.0087	-56.6342	-57.6036	-58.2604
35.7	-70.0188	-55.9775	-54.3826	-53.6946	-53.9135	-54.1637	-54.7267	-55.5084	-56.1964	-56.8532	-57.6974	-58.323
35.72	-69.9563	-55.915	-54.3201	-53.6321	-53.8197	-54.1325	-54.758	-55.3834	-56.0401	-56.8219	-57.6976	-58.1666
35.74	-69.9875	-55.8837	-54.3513	-53.7572	-53.8196	-54.1012	-54.8829	-55.5709	-55.8837	-56.8531	-57.6037	-58.1979
35.76	-69.9563	-55.7586	-54.2576	-53.7259	-53.6947	-54.1012	-54.9455	-55.4147	-55.9776	-56.7281	-57.5724	-58.0728
35.78	-70.0501	-55.7273	-54.4452	-53.7885	-53.6947	-54.2262	-55.1019	-55.6336	-56.0401	-56.9157	-57.8226	-58.1353
35.8	-70.0501	-55.6022	-54.2575	-53.8823	-53.7572	-54.3514	-55.0706	-55.5397	-56.1339	-56.947	-57.8226	-58.2291
35.82	-70.0501	-55.5397	-54.2576	-53.8822	-53.8198	-54.3514	-55.1332	-55.6335	-56.1026	-56.8844	-57.6975	-58.0728
35.84	-70.0188	-55.5084	-54.1637	-53.7884	-53.6633	-54.3201	-55.0393	-55.6335	-56.0714	-56.947	-57.635	-58.1041
35.86	-70.0188	-55.3833	-54.1324	-53.8197	-53.8197	-54.3201	-55.1019	-55.6022	-56.0713	-57.0408	-57.7288	-58.104
35.88	-70.0501	-55.3833	-54.2576	-53.9135	-53.7572	-54.3827	-55.2583	-55.6961	-56.1339	-57.0408	-57.7601	-58.1979
35.9	-70.0501	-55.3521	-54.1012	-53.8823	-53.851	-54.414	-55.0706	-55.6648	-56.259	-57.0408	-57.6976	-58.2605
35.92	-70.0188	-55.3521	-54.1637	-53.7884	-53.8197	-54.4139	-55.1019	-55.696	-56.1339	-56.9783	-57.6975	-58.3855
35.94	-69.9875	-55.4772	-54.1324	-53.7884	-53.8822	-54.4139	-55.0706	-55.7273	-56.0088	-57.072	-57.6975	-58.3855
35.96	-70.0813	-55.4459	-54.2262	-53.8822	-53.9135	-54.5389	-55.0706	-55.8837	-56.1651	-57.2283	-57.7912	-58.5418
35.98	-70.0501	-55.4459	-54.2576	-53.9761	-53.9136	-54.414	-55.1019	-55.7899	-56.0714	-57.1346	-57.8226	-58.5106
36	-69.9563	-55.4459	-54.1012	-53.7885	-53.7885	-54.5078	-54.9455	-55.6961	-55.8837	-57.0408	-57.6976	-58.4481
36.02	-69.9563	-55.4459	-54.1951	-53.6322	-53.6946	-54.4765	-54.9456	-55.7274	-56.0401	-57.1033	-57.6975	-58.4481
36.04	-69.9563	-55.3833	-54.1638	-53.6947	-53.6946	-54.3514	-55.0081	-55.8212	-55.8837	-57.1034	-57.76	-58.448
36.06	-70.0188	-55.3208	-54.2575	-53.6634	-53.7884	-54.4452	-55.0706	-55.7899	-56.0088	-57.1972	-57.76	-58.667
36.08	-69.9875	-55.3521	-54.1636	-53.6633	-53.8509	-54.4138	-55.0393	-55.7273	-56.0087	-57.072	-57.7913	-58.4792
36.1	-69.9875	-55.3521	-54.1324	-53.6633	-53.7571	-54.3514	-55.0706	-55.8211	-55.9775	-57.1033	-57.7288	-58.4793
36.12	-69.9875	-55.2895	-54.0074	-53.6946	-53.6946	-54.4764	-55.0393	-55.8211	-56.0088	-57.0407	-57.8226	-58.5418
36.14	-69.9875	-55.3208	-54.0073	-53.632	-53.7884	-54.4139	-55.0393	-55.8524	-56.1026	-57.1659	-57.8226	-58.4792
36.16	-69.9875	-55.2583	-53.9761	-53.6633	-53.7259	-54.5077	-55.0393	-55.8524	-56.2277	-57.1033	-57.8851	-58.4167
36.18	-70.0188	-55.1957	-54.0387	-53.6008	-53.6634	-54.6328	-55.1019	-55.8837	-56.4466	-56.9782	-57.9164	-58.4793
36.2	-70.0501	-55.1332	-54.1012	-53.6321	-53.7884	-54.6328	-55.2895	-55.8524	-56.4779	-57.1033	-57.9165	-58.5106
36.22	-70.0188	-55.0081	-54.1324	-53.6321	-53.6947	-54.6953	-55.1332	-55.7586	-56.4466	-57.072	-57.9476	-58.4167
36.24	-70.0501	-54.9768	-54.1012	-53.7259	-53.6947	-54.7579	-55.1645	-55.8212	-56.4779	-57.1033	-58.0102	-58.5106
36.26	-69.9875	-54.9768	-54.1011	-53.7259	-53.6634	-54.664	-55.0706	-55.7273	-56.6029	-57.0095	-57.8538	-58.4167
36.28	-69.9875	-54.9143	-54.0699	-53.5382	-53.5695	-54.539	-55.1019	-55.6648	-56.6342	-57.1345	-57.9164	-58.448
36.3	-69.9875	-54.7892	-54.0699	-53.7572	-53.5695	-54.5389	-55.0393	-55.7273	-56.7593	-57.1033	-57.9164	-58.448
36.32	-69.9875	-54.7892	-54.1324	-53.6634	-53.6321	-54.6015	-55.008	-55.6022	-56.6968	-57.2284	-57.9477	-58.4793
36.34	-69.9563	-54.8204	-54.1012	-53.6947	-53.6947	-54.5703	-55.0081	-55.6023	-56.6343	-57.1346	-57.8226	-58.3542
36.36	-69.9563	-54.7266	-54.0699	-53.6946	-53.726	-54.5703	-55.1019	-55.6336	-56.6656	-57.3848	-57.8539	-58.3543
36.38	-69.925	-54.6953	-54.0699	-53.6008	-53.7572	-54.5703	-55.1019	-55.6335	-56.6655	-57.2284	-57.8852	-58.3855
36.4	-70.0188	-54.7266	-54.0387	-53.7259	-53.7571	-54.7579	-55.227	-55.7274	-57.0095	-57.2284	-57.8538	-58.3543
36.42	-69.9563	-54.7266	-53.9136	-53.6321	-53.9136	-54.6015	-55.2583	-55.7274	-56.7907	-57.1972	-58.0416	-58.3855
36.44	-70.0813	-54.7266	-53.976	-53.6007	-54.0073	-54.7578	-55.352	-55.7586	-56.8844	-57.2909	-58.2603	-58.573
36.46	-70.0813	-54.6641	-53.9135	-53.6007	-54.0073	-54.7891	-55.3521	-55.8211	-57.0407	-57.3535	-58.3542	-58.6043
36.48	-70.0501	-54.6953	-53.8823	-53.4758	-54.0074	-54.8204	-55.4459	-55.7899	-56.8845	-57.4786	-58.4793	-58.667
36.5	-70.0501	-54.6328	-53.8823	-53.4757	-54.0074	-54.7892	-55.4771	-55.8211	-56.9157	-57.3848	-58.7295	-58.7921
36.52	-70.0501	-54.7579	-53.8198	-53.4132	-54.0699	-54.7579	-55.4147	-55.7274	-56.947	-57.3848	-58.7608	-58.7921
36.54	-70.0188	-54.7892	-53.8197	-53.4444	-54.0074	-54.7266	-55.3833	-55.7899	-56.9157	-57.3222	-58.792	-58.8546
36.56	-69.9875	-54.6953	-53.7258	-53.4131	-54.0073	-54.7578	-55.352	-55.7586	-56.8844	-57.416	-58.6982	-58.6982
36.58	-70.0188	-54.6641	-53.8197	-53.4132	-53.9135	-54.8205	-55.4772	-55.8837	-56.9469	-57.4785	-58.6982	-58.7295
36.6	-69.9875	-54.6953	-53.7259	-53.4132	-53.7884	-54.7266	-55.5396	-55.8524	-56.8844	-57.4473	-58.6356	-58.6982
36.62	-69.9563	-54.6328	-53.6634	-53.507	-53.8823	-54.7267	-55.4459	-55.8837	-56.8219	-57.4787	-58.4481	-58.6983
36.64	-70.0501	-54.6015	-53.8197	-53.6008	-54.0074	-54.8517	-55.6336	-56.0088	-56.8532	-57.5725	-58.4793	-58.792
36.66	-69.9875	-54.6015	-53.6633	-53.6946	-54.0699	-54.6953	-55.571	-55.9775	-56.8531	-57.5724	-58.2291	-58.5731
36.68	-70.0501	-54.3826	-53.7572	-53.7572	-54.1638	-54.7892	-55.5397	-56.0713	-56.6968	-57.6662	-58.323	-58.6982
36.7	-70.0501	-54.4139	-53.7259	-53.9448	-54.195	-54.758	-55.5397	-56.2277	-56.8845	-57.7287	-58.3543	-58.7608
36.72	-70.0188	-54.3826	-53.6946	-53.8822	-54.195	-54.8205	-55.4459	-56.1026	-56.8844	-57.7601	-58.2291	-58.6982
36.74	-70.0188	-54.3826	-53.7885	-53.8509	-54.1325	-54.9142	-55.6022	-55.915	-56.8844	-57.635	-58.2292	-58.6982
36.76	-70.0188	-54.3201	-53.7884	-53.7572	-54.1637	-55.008	-55.4772	-56.0401	-56.7906	-57.6349	-58.1353	-58.7921
36.78	-69.8937	-54.2888	-53.6321	-53.5383	-54.0698	-54.9455	-55.4772	-55.8837	-56.7593	-57.6662	-57.9789	-58.7295
36.8	-70.0501	-54.2575	-53.8823	-53.7572	-54.3514	-55.0706	-55.5397	-56.1339	-56.947	-57.8226	-58.2291	-58.8859
36.82	-70.0188	-54.2263	-53.8509	-53.7885	-54.3201	-55.1019	-55.6022	-56.0713	-56.8531	-57.6662	-58.0415	-58.9484
36.84	-70.0501	-54.195	-53.8197	-53.6946	-54.3514	-55.0706	-55.6648	-56.1027	-56.9783	-57.6663	-58.1354	-58.9484
36.86	-70.0501	-54.1637	-53.851	-53.851	-54.3514	-55.1332	-55.6335	-56.1026	-57.0721	-57.7601	-58.1353	-58.9797
36.88	-69.9875	-54.195	-53.8509	-53.6946	-54.3201	-55.1957	-55.6335	-56.0713	-56.9782	-57.6975	-58.1353	-58.9796
36.9	-70.1439	-54.195	-53.9761	-53.9448	-54.5078	-55.1644	-55.7586	-56.3528	-57.1346	-57.7914	-58.3543	-59.1673
36.92	-70.0188	-54.1637	-53.7884	-53.8197	-54.4139	-55.1019	-55.696	-56.1339	-56.9783	-57.6975	-58.3855	-58.9171
36.94	-70.0501	-54.195	-53.851	-53.9448	-54.4765	-55.1332	-55.7899	-56.0714	-57.1346	-57.7601	-58.4481	-58.8858
36.96	-69.9875	-54.1324	-53.7884	-53.8197	-54.4451	-54.9768	-55.7899	-56.0713	-57.1345	-57.6974	-58.448	-58.792
36.98	-69.9875	-54.195	-53.9135	-53.851	-54.3514	-55.0393	-55.7273	-56.0088	-57.072	-57.76	-58.448	-58.8545
37	-69.9875	-54.1324	-53.8197	-53.8197	-54.539	-54.9767	-55.7273	-55.9149	-57.072	-57.7288	-58.4793	-58.9171
37.02	-69.9875	-54.2263	-53.6634	-53.7258	-54.5077	-54.9768	-55.7586	-56.0713	-57.1345	-57.7287	-58.4793	-58.8545
37.04	-69.9875	-54.195	-53.7259	-53.7258	-54.3826	-55.0393	-55.8524	-55.9149	-57.1346	-57.7912	-58.4792	-58.9796
37.06	-69.925	-54.1637	-53.5696	-53.6946	-54.3514	-54.9768	-55.6961	-55.915	-57.1034	-57.6662	-58.5732	-58.8233
37.08	-69.9563	-54.1324	-53.6321	-53.8197	-54.3826	-55.0081	-55.6961	-55.9775	-57.0408	-57.7601	-58.448	-58.9484
37.1	-70.0188	-54.1637	-53.6946	-53.7884	-54.3827	-55.1019	-55.8524	-56.0088	-57.1346	-57.7601	-58.5106	-58.7921
37.12	-70.0813	-54.1012	-53.7884	-53.7884	-54.5702	-55.1331	-55.9149	-56.1026	-57.1345	-57.9164	-58.6356	-58.9796
37.14	-69.9563	-53.9761	-53.6008	-53.7572	-54.3827	-55.0081	-55.8212	-56.0714	-57.1347	-57.7914	-58.448	-58.9172
37.16	-69.9875	-53.9761	-53.6633	-53.7259	-54.5077	-55.0393	-55.8524	-56.2277	-57.1033	-57.8851	-58.4167	-58.8545
37.18	-69.9875	-54.0074	-53.5695	-53.6321	-54.6015	-55.0706	-55.8524	-56.4153	-56.9469	-57.8851	-58.448	-59.0109
37.2	-69.9875	-54.0386	-53.5695	-53.7258	-54.5702	-55.2269	-55.7898	-56.4153	-57.0407	-57.8539	-58.448	-59.0421
37.22	-69.925	-54.0386	-53.5383	-53.6009	-54.6015	-55.0394	-55.6648	-56.3528	-56.9782	-57.8538	-58.3229	-58.9796
37.24	-69.925	-53.9761	-53.6008	-53.5696	-54.6328	-55.0394	-55.6961	-56.3528	-56.9782	-57.8851	-58.3855	-59.0423
37.26	-69.925	-54.0386	-53.6634	-53.6009	-54.6015	-55.0081	-55.6648	-56.5404	-56.947	-57.7913	-58.3542	-58.9797
37.28	-70.0188	-54.1012	-53.5695	-53.6008	-54.5703	-55.1332	-55.6961	-56.6655	-57.1658	-57.9477	-58.4793	-59.2298
37.3	-70.0188	-54.1012	-53.7885	-53.6008	-54.5702	-55.0706	-55.7586	-56.7906	-57.1346	-57.9477	-58.4793	-59.2298
37.32	-69.9875	-54.1324	-53.6634	-53.6321	-54.6015	-55.008	-55.6022	-56.6968	-57.2284	-57.9477	-58.4793	-59.0735
37.34	-69.9875	-54.1324	-53.7259	-53.7259	-54.6015	-55.0393	-55.6335	-56.6655	-57.1658	-57.8538	-58.3854	-59.3862
37.36	-70.0188	-54.1324	-53.7571	-53.7885	-54.6328	-55.1644	-55.6961	-56.7281	-57.4473	-57.9164	-58.4168	-59.2611
37.38	-70.0188	-54.1637	-53.6946	-53.851	-54.6641	-55.1957	-55.7273	-56.7593	-57.3222	-57.979	-58.4793	-59.3236
37.4	-70.0813	-54.1012	-53.7884	-53.8196	-54.8204	-55.2895	-55.7899	-57.072	-57.2909	-57.9163	-58.4168	-59.3549
37.42	-70.0188	-53.9761	-53.6946	-53.9761	-54.664	-55.3208	-55.7899	-56.8532	-57.2597	-58.1041	-58.448	-59.3862
37.44	-70.0501	-53.9448	-53.5695	-53.9761	-54.7266	-55.3208	-55.7274	-56.8532	-57.2597	-58.2291	-58.5418	-59.3862
37.46	-70.1126	-53.9448	-53.632	-54.0386	-54.8204	-55.3834	-55.8524	-57.072	-57.3848	-58.3855	-58.6356	-59.3862
37.48	-70.0501	-53.8823	-53.4758	-54.0074	-54.8204	-55.4459	-55.7899	-56.8845	-57.4786	-58.4793	-58.667	-59.3237
37.5	-70.0188	-53.851	-53.4444	-53.9761	-54.7579	-55.4458	-55.7898	-56.8844	-57.3535	-58.6982	-58.7608	-59.2611
37.52	-70.0813	-53.851	-53.4444	-54.1011	-54.7891	-55.4459	-55.7586	-56.9782	-57.416	-58.792	-58.8233	-59.3236
37.54	-69.9563	-53.7572	-53.3819	-53.9449	-54.6641	-55.3208	-55.7274	-56.8532	-57.2597	-58.7295	-58.7921	-59.2612
37.56	-69.9563	-53.6946	-53.3819	-53.9761	-54.7266	-55.3208	-55.7274	-56.8532	-57.3848	-58.667	-58.667	-59.2299
37.58	-69.9563	-53.7572	-53.3507	-53.851	-54.758	-55.4147	-55.8212	-56.8844	-57.416	-58.6357	-58.667	-59.1361
37.6	-69.9875	-53.7259	-53.4132	-53.7884	-54.7266	-55.5396	-55.8524	-56.8844	-57.4473	-58.6356	-58.6982	-59.1673
37.62	-69.9875	-53.6946	-53.5382	-53.9135	-54.7579	-55.4771	-55.9149	-56.8531	-57.5099	-58.4793	-58.7295	-59.136
37.64	-70.0188	-53.7884	-53.5695	-53.9761	-54.8204	-55.6023	-55.9775	-56.8219	-57.5412	-58.448	-58.7607	-59.3236
37.66	-70.0501	-53.7259	-53.7572	-54.1325	-54.7579	-55.6336	-56.0401	-56.9157	-57.635	-58.2917	-58.6357	-59.3237
37.68	-70.0188	-53.7259	-53.7259	-54.1325	-54.7579	-55.5084	-56.04	-56.6655	-57.6349	-58.2917	-58.6669	-59.2923
37.7	-70.0188	-53.6946	-53.9135	-54.1637	-54.7267	-55.5084	-56.1964	-56.8532	-57.6974	-58.323	-58.7295	-59.2611
37.72	-70.0188	-53.6946	-53.8822	-54.195	-54.8205	-55.4459	-56.1026	-56.8844	-57.7601	-58.2291	-58.6982	-59.1985
37.74	-69.9875	-53.7572	-53.8196	-54.1012	-54.8829	-55.5709	-55.8837	-56.8531	-57.6037	-58.1979	-58.6669	-59.1986
37.76	-69.9563	-53.7259	-53.6947	-54.1012	-54.9455	-55.4147	-55.9776	-56.7281	-57.5724	-58.0728	-58.7296	-59.2924
37.78	-70.0188	-53.7572	-53.6634	-54.1949	-55.0706	-55.6023	-56.0088	-56.8844	-57.7913	-58.104	-58.8546	-59.2611
37.8	-69.9875	-53.8197	-53.6946	-54.2888	-55.008	-55.4771	-56.0713	-56.8844	-57.76	-58.1665	-58.8233	-59.4174
37.82	-69.9563	-53.7884	-53.726	-54.2576	-55.0394	-55.5397	-56.0088	-56.7906	-57.6037	-57.979	-58.8859	-59.3862
37.84	-70.0188	-53.7884	-53.6633	-54.3201	-55.0393	-55.6335	-56.0714	-56.947	-57.635	-58.1041	-58.9171	-59.48
37.86	-70.0501	-53.851	-53.851	-54.3514	-55.1332	-55.6335	-56.1026	-57.0721	-57.7601	-58.1353	-58.9797	-59.5425
37.88	-69.925	-53.7884	-53.6321	-54.2576	-55.1332	-55.571	-56.0088	-56.9157	-57.635	-58.0728	-58.9171	-59.4487
37.9	-70.0501	-53.8823	-53.851	-54.414	-55.0706	-55.6648	-56.259	-57.0408	-57.6976	-58.2605	-59.0735	-59.7302
37.92	-70.0188	-53.7884	-53.8197	-54.4139	-55.1019	-55.696	-56.1339	-56.9783	-57.6975	-58.3855	-58.9171	-59.5113
37.94	-70.0501	-53.851	-53.9448	-54.4765	-55.1332	-55.7899	-56.0714	-57.1346	-57.7601	-58.4481	-58.8858	-59.48
37.96	-70.0188	-53.8197	-53.851	-54.4764	-55.0081	-55.8212	-56.1026	-57.1658	-57.7287	-58.4793	-58.8233	-59.6051
37.98	-69.9563	-53.8823	-53.8198	-54.3202	-55.0081	-55.6961	-55.9776	-57.0408	-57.7288	-58.4168	-58.8233	-59.5426
38	-69.9875	-53.8197	-53.8197	-54.539	-54.9767	-55.7273	-55.9149	-57.072	-57.7288	-58.4793	-58.9171	-59.5738
38.02	-70.0813	-53.7572	-53.8196	-54.6015	-55.0706	-55.8524	-56.1651	-57.2283	-57.8225	-58.5731	-58.9483	-59.6051
38.04	-70.0188	-53.7572	-53.7571	-54.4139	-55.0706	-55.8837	-55.9462	-57.1659	-57.8225	-58.5105	-59.0109	-59.6676
38.06	-70.0813	-53.7259	-53.8509	-54.5077	-55.1331	-55.8524	-56.0713	-57.2597	-57.8225	-58.7295	-58.9796	-59.6989
38.08	-70.0188	-53.6946	-53.8822	-54.4451	-55.0706	-55.7586	-56.04	-57.1033	-57.8226	-58.5105	-59.0109	-59.6364
38.1	-70.0188	-53.6946	-53.7884	-54.3827	-55.1019	-55.8524	-56.0088	-57.1346	-57.7601	-58.5106	-58.7921	-59.5738
38.12	-70.0188	-53.7259	-53.7259	-54.5077	-55.0706	-55.8524	-56.0401	-57.072	-57.8539	-58.5731	-58.9171	-59.6051
38.14	-70.0501	-53.6946	-53.851	-54.4765	-55.1019	-55.915	-56.1652	-57.2285	-57.8852	-58.5418	-59.011	-59.5426
38.16	-69.9563	-53.6321	-53.6947	-54.4765	-55.0081	-55.8212	-56.1965	-57.0721	-57.8539	-58.3855	-58.8233	-59.5113
38.18	-69.9875	-53.5695	-53.6321	-54.6015	-55.0706	-55.8524	-56.4153	-56.9469	-57.8851	-58.448	-59.0109	-59.6364
38.2	-70.0501	-53.6321	-53.7884	-54.6328	-55.2895	-55.8524	-56.4779	-57.1033	-57.9165	-58.5106	-59.1047	-59.7615
38.22	-69.9875	-53.6008	-53.6634	-54.664	-55.1019	-55.7273	-56.4153	-57.0407	-57.9163	-58.3854	-59.0421	-59.6051
38.24	-70.0188	-53.6946	-53.6634	-54.7266	-55.1332	-55.7899	-56.4466	-57.072	-57.9789	-58.4793	-59.1361	-59.6676
38.26	-69.925	-53.6634	-53.6009	-54.6015	-55.0081	-55.6648	-56.5404	-56.947	-57.7913	-58.3542	-58.9797	-59.6364
38.28	-70.0188	-53.5695	-53.6008	-54.5703	-55.1332	-55.6961	-56.6655	-57.1658	-57.9477	-58.4793	-59.2298	-59.6364
38.3	-69.9875	-53.7572	-53.5695	-54.5389	-55.0393	-55.7273	-56.7593	-57.1033	-57.9164	-58.448	-59.1985	-59.7301
38.32	-70.0813	-53.7572	-53.7259	-54.6953	-55.1018	-55.696	-56.7906	-57.3222	-58.0415	-58.5731	-59.1673	-59.9178
38.34	-69.9875	-53.7259	-53.7259	-54.6015	-55.0393	-55.6335	-56.6655	-57.1658	-57.8538	-58.3854	-59.3862	-59.7615
38.36	-70.0501	-53.7884	-53.8198	-54.6641	-55.1957	-55.7274	-56.7594	-57.4786	-57.9477	-58.4481	-59.2924	-59.7615
38.38	-70.0501	-53.7259	-53.8823	-54.6954	-55.227	-55.7586	-56.7906	-57.3535	-58.0103	-58.5106	-59.3549	-59.7615
38.4	-69.9563	-53.6634	-53.6946	-54.6954	-55.1645	-55.6649	-56.947	-57.1659	-57.7913	-58.2918	-59.2299	-59.7302
38.42	-69.9563	-53.6321	-53.9136	-54.6015	-55.2583	-55.7274	-56.7907	-57.1972	-58.0416	-58.3855	-59.3237	-59.7615
38.44	-70.0501	-53.5695	-53.9761	-54.7266	-55.3208	-55.7274	-56.8532	-57.2597	-58.2291	-58.5418	-59.3862	-59.8241
38.46	-69.9563	-53.4757	-53.8823	-54.6641	-55.2271	-55.6961	-56.9157	-57.2285	-58.2292	-58.4793	-59.2299	-59.8241
38.48	-69.9875	-53.4132	-53.9448	-54.7578	-55.3833	-55.7273	-56.8219	-57.416	-58.4167	-58.6044	-59.2611	-59.8865
38.5	-69.9563	-53.3819	-53.9136	-54.6954	-55.3833	-55.7273	-56.8219	-57.291	-58.6357	-58.6983	-59.1986	-59.7615
38.52	-70.0501	-53.4132	-54.0699	-54.7579	-55.4147	-55.7274	-56.947	-57.3848	-58.7608	-58.7921	-59.2924	-59.9804
38.54	-69.9563	-53.3819	-53.9449	-54.6641	-55.3208	-55.7274	-56.8532	-57.2597	-58.7295	-58.7921	-59.2612	-59.8866
38.56	-70.0501	-53.4757	-54.0699	-54.8204	-55.4146	-55.8212	-56.947	-57.4786	-58.7608	-58.7608	-59.3237	-60.0117
38.58	-70.0501	-53.4445	-53.9448	-54.8518	-55.5085	-55.915	-56.9782	-57.5098	-58.7295	-58.7608	-59.2299	-60.0117
38.6	-70.0188	-53.4445	-53.8197	-54.7579	-55.5709	-55.8837	-56.9157	-57.4786	-58.6669	-58.7295	-59.1986	-59.9804
38.62	-70.0188	-53.5695	-53.9448	-54.7892	-55.5084	-55.9462	-56.8844	-57.5412	-58.5106	-58.7608	-59.1673	-59.9491
38.64	-69.9563	-53.507	-53.9136	-54.7579	-55.5398	-55.915	-56.7594	-57.4787	-58.3855	-58.6982	-59.2611	-59.9492
38.66	-69.9875	-53.6946	-54.0699	-54.6953	-55.571	-55.9775	-56.8531	-57.5724	-58.2291	-58.5731	-59.2611	-59.9178
38.68	-70.0188	-53.7259	-54.1325	-54.7579	-55.5084	-56.04	-56.6655	-57.6349	-58.2917	-58.6669	-59.2923	-59.9491
38.7	-69.925	-53.8197	-54.0699	-54.6329	-55.4146	-56.1026	-56.7594	-57.6036	-58.2292	-58.6357	-59.1673	-59.7927
38.72	-69.9563	-53.8197	-54.1325	-54.758	-55.3834	-56.0401	-56.8219	-57.6976	-58.1666	-58.6357	-59.136	-59.8553
38.74	-69.9563	-53.7884	-54.07	-54.8517	-55.5397	-55.8525	-56.8219	-57.5725	-58.1667	-58.6357	-59.1674	-59.8866
38.76	-69.9875	-53.7259	-54.1324	-54.9767	-55.4459	-56.0088	-56.7593	-57.6036	-58.104	-58.7608	-59.3236	-59.8553
38.78	-70.0188	-53.6634	-54.1949	-55.0706	-55.6023	-56.0088	-56.8844	-57.7913	-58.104	-58.8546	-59.2611	-59.8866
38.8	-69.9563	-53.6634	-54.2576	-54.9768	-55.4459	-56.0401	-56.8532	-57.7288	-58.1353	-58.7921	-59.3862	-59.9491
38.82	-69.9875	-53.7572	-54.2888	-55.0706	-55.5709	-56.04	-56.8218	-57.6349	-58.0102	-58.9171	-59.4174	-60.0741
38.84	-70.0501	-53.6946	-54.3514	-55.0706	-55.6648	-56.1027	-56.9783	-57.6663	-58.1354	-58.9484	-59.5113	-60.1055
38.86	-70.0188	-53.8197	-54.3201	-55.1019	-55.6022	-56.0713	-57.0408	-57.7288	-58.104	-58.9484	-59.5112	-59.9491
38.88	-70.0188	-53.7259	-54.3514	-55.227	-55.6648	-56.1026	-57.0095	-57.7288	-58.1666	-59.0109	-59.5425	-59.9491
38.9	-69.9875	-53.7884	-54.3514	-55.008	-55.6022	-56.1964	-56.9782	-57.635	-58.1979	-59.0109	-59.6676	-59.9803
38.92	-70.0188	-53.8197	-54.4139	-55.1019	-55.696	-56.1339	-56.9783	-57.6975	-58.3855	-58.9171	-59.5113	-59.9803
38.94	-69.925	-53.8197	-54.3514	-55.0081	-55.6648	-55.9463	-57.0095	-57.635	-58.323	-58.7607	-59.3549	-59.9491
38.96	-69.9875	-53.8197	-54.4451	-54.9768	-55.7899	-56.0713	-57.1345	-57.6974	-58.448	-58.792	-59.5738	-60.0429
38.98	-69.9875	-53.851	-54.3514	-55.0393	-55.7273	-56.0088	-57.072	-57.76	-58.448	-58.8545	-59.5738	-60.168
39	-70.0188	-53.851	-54.5703	-55.008	-55.7586	-55.9462	-57.1033	-57.7601	-58.5106	-58.9484	-59.6051	-60.3244
39.02	-70.0501	-53.7884	-54.5703	-55.0394	-55.8212	-56.1339	-57.1971	-57.7913	-58.5419	-58.9171	-59.5739	-60.1993
39.04	-70.0501	-53.7884	-54.4452	-55.1019	-55.915	-55.9775	-57.1972	-57.8538	-58.5418	-59.0422	-59.6989	-60.2932
39.06	-70.0188	-53.7884	-54.4452	-55.0706	-55.7899	-56.0088	-57.1972	-57.76	-58.667	-58.9171	-59.6364	-60.1054
39.08	-69.9563	-53.8197	-54.3826	-55.0081	-55.6961	-55.9775	-57.0408	-57.7601	-58.448	-58.9484	-59.5739	-60.0743
39.1	-69.9563	-53.7259	-54.3202	-55.0394	-55.7899	-55.9463	-57.0721	-57.6976	-58.4481	-58.7296	-59.5113	-60.0743
39.12	-70.0188	-53.7259	-54.5077	-55.0706	-55.8524	-56.0401	-57.072	-57.8539	-58.5731	-58.9171	-59.6051	-59.9178
39.14	-69.9875	-53.7884	-54.4139	-55.0393	-55.8524	-56.1026	-57.1659	-57.8226	-58.4792	-58.9484	-59.48	-59.8552
39.16	-69.9875	-53.7259	-54.5077	-55.0393	-55.8524	-56.2277	-57.1033	-57.8851	-58.4167	-58.8545	-59.5425	-59.9491
39.18	-70.0813	-53.7259	-54.6953	-55.1644	-55.9462	-56.5091	-57.0407	-57.9789	-58.5418	-59.1047	-59.7302	-59.9803
39.2	-70.0501	-53.7884	-54.6328	-55.2895	-55.8524	-56.4779	-57.1033	-57.9165	-58.5106	-59.1047	-59.7615	-60.0429
39.22	-70.0813	-53.7572	-54.7578	-55.1957	-55.8211	-56.5091	-57.1345	-58.0101	-58.4792	-59.1359	-59.6989	-60.0742
39.24	-70.0188	-53.6634	-54.7266	-55.1332	-55.7899	-56.4466	-57.072	-57.9789	-58.4793	-59.1361	-59.6676	-60.1368
39.26	-69.9875	-53.6634	-54.664	-55.0706	-55.7273	-56.6029	-57.0095	-57.8538	-58.4167	-59.0422	-59.6989	-60.1679
39.28	-70.0188	-53.6008	-54.5703	-55.1332	-55.6961	-56.6655	-57.1658	-57.9477	-58.4793	-59.2298	-59.6364	-60.2618
39.3	-69.9875	-53.5695	-54.5389	-55.0393	-55.7273	-56.7593	-57.1033	-57.9164	-58.448	-59.1985	-59.7301	-60.2618
39.32	-69.9875	-53.6321	-54.6015	-55.008	-55.6022	-56.6968	-57.2284	-57.9477	-58.4793	-59.0735	-59.824	-60.1992
39.34	-70.0188	-53.7572	-54.6328	-55.0706	-55.6648	-56.6968	-57.1971	-57.8851	-58.4167	-59.4175	-59.7928	-60.2306
39.36	-69.9875	-53.7572	-54.6015	-55.1331	-55.6648	-56.6968	-57.416	-57.8851	-58.3855	-59.2298	-59.6989	-60.4182
39.38	-69.9875	-53.8197	-54.6328	-55.1644	-55.696	-56.728	-57.2909	-57.9477	-58.448	-59.2923	-59.6989	-60.3868
39.4	-70.0501	-53.7884	-54.7892	-55.2583	-55.7587	-57.0408	-57.2597	-57.8851	-58.3856	-59.3237	-59.824	-60.512
39.42	-69.9875	-53.9448	-54.6327	-55.2895	-55.7586	-56.8219	-57.2284	-58.0728	-58.4167	-59.3549	-59.7927	-60.4495
39.44	-69.9875	-53.9135	-54.664	-55.2582	-55.6648	-56.7906	-57.1971	-58.1665	-58.4792	-59.3236	-59.7615	-60.3243
39.46	-70.0188	-53.9448	-54.7266	-55.2896	-55.7586	-56.9782	-57.291	-58.2917	-58.5418	-59.2924	-59.8866	-60.512
39.48	-70.0188	-53.9761	-54.7891	-55.4146	-55.7586	-56.8532	-57.4473	-58.448	-58.6357	-59.2924	-59.9178	-60.3869
39.5	-69.9875	-53.9448	-54.7266	-55.4145	-55.7585	-56.8531	-57.3222	-58.6669	-58.7295	-59.2298	-59.7927	-60.4495
39.52	-69.9563	-53.9761	-54.6641	-55.3209	-55.6336	-56.8532	-57.291	-58.667	-58.6983	-59.1986	-59.8866	-60.387
39.54	-69.9875	-53.9761	-54.6953	-55.352	-55.7586	-56.8844	-57.2909	-58.7607	-58.8233	-59.2924	-59.9178	-60.4182
39.56	-69.9563	-53.9761	-54.7266	-55.3208	-55.7274	-56.8532	-57.3848	-58.667	-58.667	-59.2299	-59.9179	-60.2619
39.58	-70.0501	-53.9448	-54.8518	-55.5085	-55.915	-56.9782	-57.5098	-58.7295	-58.7608	-59.2299	-60.0117	-60.3869
39.6	-70.1126	-53.9135	-54.8517	-55.6647	-55.9775	-57.0095	-57.5724	-58.7607	-58.8233	-59.2924	-60.0742	-60.5119
39.62	-70.0501	-53.9761	-54.8205	-55.5397	-55.9775	-56.9157	-57.5725	-58.5419	-58.7921	-59.1986	-59.9804	-60.4182
39.64	-70.0501	-54.0074	-54.8517	-55.6336	-56.0088	-56.8532	-57.5725	-58.4793	-58.792	-59.3549	-60.043	-60.4182
39.66	-70.0188	-54.1012	-54.7266	-55.6023	-56.0088	-56.8844	-57.6037	-58.2604	-58.6044	-59.2924	-59.9491	-60.4182
39.68	-69.9875	-54.1012	-54.7266	-55.4771	-56.0087	-56.6342	-57.6036	-58.2604	-58.6356	-59.261	-59.9178	-60.293
39.7	-69.9563	-54.1012	-54.6642	-55.4459	-56.1339	-56.7907	-57.6349	-58.2605	-58.667	-59.1986	-59.824	-60.4183
39.72	-70.0188	-54.195	-54.8205	-55.4459	-56.1026	-56.8844	-57.7601	-58.2291	-58.6982	-59.1985	-59.9178	-60.4807
39.74	-70.0813	-54.195	-54.9767	-55.6647	-55.9775	-56.9469	-57.6975	-58.2917	-58.7607	-59.2924	-60.0116	-60.4494
39.76	-70.0188	-54.1637	-55.008	-55.4772	-56.0401	-56.7906	-57.6349	-58.1353	-58.7921	-59.3549	-59.8866	-60.5745
39.78	-69.9563	-54.1324	-55.0081	-55.5398	-55.9463	-56.8219	-57.7288	-58.0415	-58.7921	-59.1986	-59.8241	-60.4183
39.8	-69.9875	-54.2888	-55.008	-55.4771	-56.0713	-56.8844	-57.76	-58.1665	-58.8233	-59.4174	-59.9803	-60.4495
39.82	-70.0188	-54.3201	-55.1019	-55.6022	-56.0713	-56.8531	-57.6662	-58.0415	-58.9484	-59.4487	-60.1054	-60.4807
39.84	-70.0188	-54.3201	-55.0393	-55.6335	-56.0714	-56.947	-57.635	-58.1041	-58.9171	-59.48	-60.0742	-60.4807
39.86	-70.0188	-54.3201	-55.1019	-55.6022	-56.0713	-57.0408	-57.7288	-58.104	-58.9484	-59.5112	-59.9491	-60.5433
39.88	-69.9875	-54.3201	-55.1957	-55.6335	-56.0713	-56.9782	-57.6975	-58.1353	-58.9796	-59.5112	-59.9178	-60.5433
39.9	-69.9875	-54.3514	-55.008	-55.6022	-56.1964	-56.9782	-57.635	-58.1979	-59.0109	-59.6676	-59.9803	-60.512
39.92	-69.9875	-54.3826	-55.0706	-55.6647	-56.1026	-56.947	-57.6662	-58.3542	-58.8858	-59.48	-59.949	-60.5746
39.94	-69.9875	-54.4139	-55.0706	-55.7273	-56.0088	-57.072	-57.6975	-58.3855	-58.8232	-59.4174	-60.0116	-60.512
39.96	-70.0188	-54.4764	-55.0081	-55.8212	-56.1026	-57.1658	-57.7287	-58.4793	-58.8233	-59.6051	-60.0742	-60.512
39.98	-70.0813	-54.4452	-55.1331	-55.8211	-56.1026	-57.1658	-57.8538	-58.5418	-58.9483	-59.6676	-60.2618	-60.6058
[truncated: 7,998 more rows]
